# Supplementary material for: The Curious Anomaly of Skewed Judgment Distributions and Systematic Error in the Wisdom of Crowds
Source: PLoS One. 2014 Nov 18;9(11):e112386. doi: 10.1371/journal.pone.0112386 (PMC4236075; doi:10.1371/journal.pone.0112386)
Supplement: Application S1 — Zipped Java application that readers can use to become familiar with the AQ Model, and discover what predictions it makes about judgment distributions and collective error. The application is accompanied by further instructions. (ZIP) [file pone.0112386.s001.zip]

Archive with 4 entries (4 files):
- README.txt
- lib/AQModel.jar
- lib/core.jar
- AQModel.exe
