# Supplementary material for: The Curious Anomaly of Skewed Judgment Distributions and Systematic Error in the Wisdom of Crowds
Source: PLoS One. 2014 Nov 18;9(11):e112386. doi: 10.1371/journal.pone.0112386 (PMC4236075; doi:10.1371/journal.pone.0112386)
Supplement: Application S1 — Zipped Java application that readers can use to become familiar with the AQ Model, and discover what predictions it makes about judgment distributions and collective error. The application is accompanied by further instructions. (ZIP) [file pone.0112386.s001.zip › README.txt]

Augmented Quincunx Model of Intuitive Judgment
by Ulrik William Nash / uwn@sam.sdu.dk / ulriknash.com
2014


DESCRIPTION
Supplementary Information to "The Curious Anomaly of Skewed Judgment Distributions and Systematic Error in the Wisdom of Crowds" published in PlosOne.

SYSTEM REQUIREMENTS
There are two requirements to run this application:

 1. A Windows Operating System (32bit or 64bit)
 2. Java 7 => If the required version of Java is not installed, you may download it for free from: http://java.com/download/index.jsp

RUNNING
(1) Unpack the zipped folder (2) Place all files at a desired destination, for example at C:\Desktop\ (3) Double-click the application file "AQModel". 

CONTROLS
On the top-left the cues for each layer may be set (-1 or +1) using the mouse.
On the bottom-right there are several program settings that can be selected via mouse or the TAB key, and toggled with the mouse or changed via keyboard input.

 - Number of Judges   : As represented by the number of balls simulated.
 - Number of Surveys  : The number of 'competitions' of the kind observed by Sir Francis Galton in 1906.
 - Simulation Speed   : Toggles how quickly each survey is conducted.
 - Adeptness          : The categorization error of neurons.
 - Random Adeptness   : Choosing this allows the reader to investigate the effects of heterogeneity among judges in terms of expertise.
 - Random Cues Values : Allows the reader to investigate effects of various levels of extremeness.

The two buttons on the bottom-right may be used to start/pause/resume and reset the program respectively.
In addition the 'SPACE bar' key may also be used to start/pause/resume the program and the 'r' key to reset the program.

Acknowledgment:e
I would like to thank Amnon Owed for developed this application for me. Amnon used Processing 2.2.1 (version 19 May 2014) under Windows 8 (64bit). If you require work done of simillar 
nature using Processing, please don't hessitate to contact me, and I will put you in contact with Amnon.
