# Supplementary material for: The Curious Anomaly of Skewed Judgment Distributions and Systematic Error in the Wisdom of Crowds
Source: PLoS One. 2014 Nov 18;9(11):e112386. doi: 10.1371/journal.pone.0112386 (PMC4236075; doi:10.1371/journal.pone.0112386)
Supplement: Code S1 — Zipped MATLAB code for simulating many judgment competitions of the kind observed by Sir Francis Galton in 1906. Judgments made by each competitor derive from the modeled behaviour of their neurons. Readers may toggle between Gaussian or Poisson distributed neuronal firing, and may also examine the effect of firing rate variance on the character of the judgment distribution that judges collectively form. (ZIP) [file pone.0112386.s002.zip]

Archive with 4 entries (4 files):
- randraw.m
- statisticalMomentsEmpirical.m
- AQ_Model_PLOSOne.asv
- AQ_Model_PLOSOne.m
