# Supplementary material for: The Curious Anomaly of Skewed Judgment Distributions and Systematic Error in the Wisdom of Crowds
Source: PLoS One. 2014 Nov 18;9(11):e112386. doi: 10.1371/journal.pone.0112386 (PMC4236075; doi:10.1371/journal.pone.0112386)
Supplement: Code S1 — Zipped MATLAB code for simulating many judgment competitions of the kind observed by Sir Francis Galton in 1906. Judgments made by each competitor derive from the modeled behaviour of their neurons. Readers may toggle between Gaussian or Poisson distributed neuronal firing, and may also examine the effect of firing rate variance on the character of the judgment distribution that judges collectively form. (ZIP) [file pone.0112386.s002.zip › randraw.m]

function varargout = randraw(distribName, distribParams, varargin)
%
%   EFFICIENT RANDOM VARIATES GENERATOR
% 
% See alphabetical list of the supported distributions below (over 50 distributions)
% 
% 1)  randraw 
%           presents general help.
% 2)  randraw( distribName ) 
%           presents help for the specific distribution defined 
%           by usage string distribName (see table below).
% 3)  Y = randraw( distribName, distribParams, sampleSize );
%           returns array Y of size = sampleSize of random variates from distribName  
%           distribution with parameters distribParams
%
%               ALPHABETICAL LIST OF THE SUPPORTED DISTRIBUTIONS:
%  ____________________________________________________________________
% |      DISTRIBUTION NAME                    |   USAGE STRING         |
% |___________________________________________|________________________|
% |        Alpha                              |    'alpha'             |
% |        Anglit                             |    'anglit'            |
% |        Antilognormal                      |    'lognorm'           |
% |        Arcsin                             |    'arcsin'            |
% |        Bernoulli                          |    'bern'              |
% |        Bessel                             |    'bessel'            |
% |        Beta                               |    'beta'              |
% |        Binomial                           |    'binom'             |
% |        Bradford                           |    'bradford'          |
% |        Burr                               |    'burr'              |
% |        Cauchy                             |    'cauchy'            |
% |        Chi                                |    'chi'               |
% |        Chi-Square (Non-Central)           |    'chisqnc'           |
% |        Chi-Square (Central)               |    'chisq'             |
% |        Cobb-Douglas                       |    'lognorm'           |
% |        Cosine                             |    'cosine'            |
% |        Double-Exponential                 |    'laplace'           |
% |        Erlang                             |    'erlang'            |
% |        Exponential                        |    'exp'               |
% |        Extreme-Value                      |    'extrval'           |
% |        F (Central)                        |    'f'                 |
% |        F (Non-Central)                    |    'fnc'               |
% |        Fisher-Tippett                     |    'extrval'           |
% |        Fisk                               |    'fisk'              |
% |        Frechet                            |    'frechet'           |
% |        Furry                              |    'furry'             |
% |        Gamma                              |    'gamma'             |
% |        Generalized Inverse Gaussian       |    'gig'               |
% |        Generalized Hyperbolic             |    'gh'                |
% |        Geometric                          |    'geom'              |
% |        Gompertz                           |    'gompertz'          |
% |        Gumbel                             |    'gumbel'            |
% |        Half-Cosine                        |    'hcos'              |
% |        Hyperbolic Secant                  |    'hsec'              |
% |        Hypergeometric                     |    'hypergeom'         |
% |        Inverse Gaussian                   |    'ig'                |
% |        Laplace                            |    'laplace'           |
% |        Logistic                           |    'logistic'          |
% |        Lognormal                          |    'lognorm'           |
% |        Lomax                              |    'lomax'             |
% |        Lorentz                            |    'lorentz'           |
% |        Maxwell                            |    'maxwell'           |
% |        Negative Binomial                  |    'negbinom'          |
% |        Normal                             |    'norm'              |
% |        Normal-Inverse-Gaussian (NIG)      |    'nig'               |
% |        Pareto                             |    'pareto'            |
% |        Pareto2                            |    'pareto2'           |
% |        Pascal                             |    'pascal'            |
% |        Planck                             |    'planck'            |
% |        Poisson                            |    'po'                |
% |        Quadratic                          |    'quadr'             |
% |        Rademacher                         |    'rademacher'        |
% |        Rayleigh                           |    'rayl'              |
% |        Semicircle                         |    'semicirc'          |
% |        Skellam                            |    'skellam'           |
% |        Student's-t                        |    't'                 |
% |        Triangular                         |    'tri'               |
% |        Truncated Normal                   |    'normaltrunc'       |
% |        Tukey-Lambda                       |    'tukeylambda'       |
% |        U-shape                            |    'u'                 |
% |        Uniform (continuous)               |    'uniform'           |
% |        Von Mises                          |    'vonmises'          |
% |        Wald                               |    'wald'              |
% |        Weibull                            |    'weibull'           |
% |        Wigner Semicircle                  |    'wigner'            |
% |        Yule                               |    'yule'              |
% |        Zeta                               |    'zeta'              |
% |        Zipf                               |    'zipf'              |
% |___________________________________________|________________________|


%  Version 1.8 - February 2007
%         GIG distribution (thanks to Mr. Demetris Lamnisos)
%           Computational exceptions in the reparameterized GIG generation were fixed
%  Version 1.7 - December 2006
%         GIG distribution (thanks to Dr. Junbin Gao)
%           Computational exceptions in the reparameterized GIG generation were fixed
%  Version 1.6 - September 2006
%         Exception handling: BINOMIAL distribution - special case for n*p~=0 
%         Geometric distibution: additional note in help section 
%  Version 1.5 - December 2005
%        'true' and 'false' functions were replased by ones and zeros to support Matlab releases 
%         below 6.5
%  Version 1.4 - September 2005 -
%      Bugs fix:
%        1) GAMMA distribution (thanks to Earl Lawrence):
%             special case for a<1
%        2) GIG distribution (thanks to Panagiotis Braimakis):
%            typo in help 
%            code adjustment to overcome possible computational overflows
%        3) CHI SQUARE distribution
%            typo in help
%  Version 1.3 - July 2005 -
%      Bug fix:
%         Typo in GIG distribution generation:
%         should be 'out' instead of 'x' in lines 1852 and 1858 
%  Version 1.2 - May 2005  -   
%      Bugs fix: 
%        1) Poisson distribution did not work for lambda < 21.4. Typo ( ti instead of t )
%        2) GIG distribution:  support to chi=0 or psi=0 cases
%        3) Beta distribution: column sampleSize 
%        4) Cauchy distribution: typo in example
%        5) Chi distribution:   typo in example
%        6) Non-central F distribution:  number of input parameters
%        7) INVERSE GAUSSIAN (IG) distribution: typo in example
%
%  Version 1.1 - April 2005 -  Bug fix:   Generation from binomial distribution using only 'binomial'
%                                   usage string was changed to 'binom' ( 'binomial' works too ).
%  Version 1.0 - March 2005 -  Initial version
%  Alex Bar Guy  &  Alexander Podgaetsky
%    alex@wavion.co.il

% These programs are distributed in the hope that they will be useful,
% but WITHOUT ANY WARRANTY; without even the implied warranty of
% MERCHANTABILITY or FITNESS FOR A PARTICULAR PURPOSE.

% Any comments and suggestions please send to:
%    alex@wavion.co.il

% Reference links:
%   1) http://mathworld.wolfram.com/topics/StatisticalDistributions.html
%   2) http://en.wikipedia.org/wiki/Category:Probability_distributions
%   3) http://www.brighton-webs.co.uk/index.asp
%   4) http://www.jstatsoft.org/v11/i03/v11i03.pdf
%   5) http://www.quantlet.com/mdstat/scripts/csa/html/node236.html

funcName = mfilename;

if nargin == 0
     help(funcName);
     return;
elseif nargin == 1
     runMode = 'distribHelp';
elseif nargin == 2
     runMode = 'genRun';
     sampleSize = [1 1];
else
     runMode = 'genRun';
     sampleSize = [varargin{1:end}];
end

distribNameInner = lower( distribName( ~isspace( distribName ) ) );

if strcmp(runMode, 'distribHelp')
     fid = fopen( [ funcName '.m' ], 'r' );
     printHelpFlag = 0;
     while 1
          tline = fgetl( fid );
          if ~ischar( tline )
               fprintf( '\n Unknown distribution name ''%s''.\n', distribName );
               break;
          end
          if ~isempty( strfind( tline, [ 'END ', distribNameInner,' HELP' ] ) )
               printHelpFlag = 0;
               break;
          end
          if printHelpFlag
               startPosition = strfind( tline, ' % ' ) + 3;
               printLine = tline( startPosition : end );
               if ~strcmp( funcName, 'randraw' )
                    indxs = strfind( printLine, 'randraw' );
                    while ~isempty( indxs )
                         headLine = printLine( 1:indxs(1)-1 );
                         tailLine = printLine( indxs(1)+7:end );
                         printLine = [ headLine, funcName, tailLine ];
                         indxs = strfind( printLine, 'randraw' );
                    end
               end
               pause(0.02);
               fprintf( '\n%s', printLine );
          end
          if ~isempty( strfind( tline, [ 'START ', distribNameInner,' HELP' ] ) )
               printHelpFlag = 1;
          end
     end
     fprintf( '\n\n' );
     fclose( fid );
     return;
end

if length(sampleSize) == 1
     sampleSize = [ sampleSize, 1 ];
end

if strcmp(runMode, 'genRun')
     runExample = 0;
     plotFlag = 0;

     dbclear if warning;
     out = [];
     if prod(sampleSize) > 0
          switch lower( distribNameInner )
               case {'alpha'}
                    % START alpha HELP
                    % THE ALPHA DISTRIBUTION
                    %
                    % pdf(y) = b*normpdf(a-b./y) ./ (y.^2*normcdf(a)); y>0; a>0; b>0;
                    % cdf(y) = normcdf(a-b./y)/normcdf(a); y>0; a>0; b>0;
                    %   where normpdf(x) = 1/sqrt(2*pi) * exp(-1/2*x.^2); is the standard normal PDF
                    %         normcdf(x) = 0.5*(1+erf(y/sqrt(2))); is the standard normal CDF
                    %
                    % PARAMETERS:
                    %   a - shape parameter (a>0)
                    %   b - shape parameter (b>0)
                    %
                    % SUPPORT:
                    %   y,  y>0
                    %
                    % CLASS:
                    %   Continuous skewed distributions
                    %
                    % USAGE:
                    %   randraw('alpha', [], sampleSize) - generate sampleSize number
                    %         of variates from Alpha distribution with shape parameters a and b;
                    %   randraw('alpha') - help for Alpha distribution;
                    %
                    % EXAMPLES:
                    %  1.   y = randraw('alpha', [1 2], [1 1e5]);
                    %  2.   y = randraw('alpha', [2 3], 1, 1e5);
                    %  3.   y = randraw('alpha', [10 50], 1e5 );
                    %  4.   y = randraw('alpha', [20.5 30.5], [1e5 1] );
                    %  5.   randraw('alpha');
                    % END alpha HELP

                    % References:
                    % 1. doc erf

                    checkParamsNum(funcName, 'Alpha', 'alpha', distribParams, [2]);
                    a  = distribParams(1);
                    b  = distribParams(2);
                    validateParam(funcName, 'Alpha', 'alpha', '[a, b]', 'a', a, {'> 0'});
                    validateParam(funcName, 'Alpha', 'alpha', '[a, b]', 'b', b, {'> 0'});

                    out = b ./ ( a - norminv(normcdf(a)*rand(sampleSize)) );

               case {'anglit'}
                    % START anglit HELP
                    % THE ANGLIT DISTRIBUTION
                    %
                    % Standard form of anglit distribution:
                    %   pdf(y) = sin(2*y+pi/2);  -pi/4 <= y <= pi/4;
                    %   cdf(y) = sin(y+pi/4).^2; -pi/4 <= y <= pi/4;
                    %
                    %   Mean = Median = Mode = 0;
                    %   Variance = (pi/4)^2 - 0.5;
                    %
                    % General form of anglit distribution:
                    %   pdf(y) = sin(pi/2*(y-t)/s+pi/2);  t-s <= y <= t+s; s>0
                    %   cdf(y) = sin(pi/4*(y-t)/s+pi/4).^2;  t-s <= y <= t+s; s>0
                    %
                    %   Mean = Median = Mode = t;
                    %   Variance = ???????;
                    %
                    % PARAMETERS:
                    %   t - location
                    %   s -scale; s>0
                    %
                    % SUPPORT:
                    %   y,   -pi/4 <= y <= pi.4   - standard Anglit distribution
                    %    or
                    %   y,   t-s <= y <= t+s  - generalized Anglit distribution
                    %
                    % CLASS:
                    %   Continuous distributions
                    %
                    % USAGE:
                    %   randraw('anglit', [], sampleSize) - generate sampleSize number
                    %         of variates from standard Anglit distribution;
                    %   randraw('anglit', [t, s], sampleSize) - generate sampleSize number
                    %         of variates from generalized Anglit distribution
                    %         with location parameter 't' and scale parameter 's';
                    %   randraw('anglit') - help for Anglit distribution;
                    %
                    % EXAMPLES:
                    %  1.   y = randraw('anglit', [], [1 1e5]);
                    %  2.   y = randraw('anglit', [], 1, 1e5);
                    %  3.   y = randraw('anglit', [], 1e5 );
                    %  4.   y = randraw('anglit', [10 3], [1e5 1] );
                    %  5.   randraw('anglit');
                    %
                    % END anglit HELP

                    checkParamsNum(funcName, 'Anglit', 'anglit', distribParams, [0, 2]);
                    if numel(distribParams)==2
                         t  = distribParams(1);
                         s  = distribParams(2);
                         validateParam(funcName, 'Anglit', 'anglit', '[t, s]', 's', s, {'> 0'});
                    else
                         t = 0;
                         s = pi/4;
                    end

                    out = t + s * (4/pi*asin(sqrt(rand(sampleSize)))-1);

               case {'arcsin'}
                    % START arcsin HELP
                    % THE ARC-SINE DISTRIBUTION
                    %
                    % pdf(y) = 1 ./ (pi*sqrt(y.*(1-y))); 0<y<1;
                    % cdf(y) = 2*asin(sqrt(y))/pi; 0<y<1;
                    %
                    % Mean = 0.5;
                    % Variance = 0.125;
                    %
                    % PARAMETERS:
                    %  None
                    %
                    % SUPPORT:
                    %  y,    0<y<1
                    %
                    % CLASS:
                    %   Continuous symmetric distributions
                    % NOTES:
                    %  The arc-sine distribution is a special case of the beta distribution
                    %  with both parameters equal to 1/2. The generalized arc-sine distribution
                    %  is the special case of the beta distribution where the two parameters sum
                    %  to 1 but are not necessarily equal to 1/2.
                    %
                    % USAGE:
                    %   randraw('arcsin', [], sampleSize) - generate sampleSize number
                    %         of variates from the Arc-sine distribution;
                    %   randraw('arcsin') - help for the Arc-sine distribution;
                    %
                    % EXAMPLES:
                    %  1.   y = randraw('arcsin', [], [1 1e5]);
                    %  2.   y = randraw('arcsin', [], 1, 1e5);
                    %  3.   y = randraw('arcsin', [], 1e5 );
                    %  4.   randraw('arcsin');                    
                    %  SEE ALSO:
                    %    U distribution
                    % END arcsin HELP

                    checkParamsNum(funcName, 'Arcsin', 'arcsin', distribParams, 0);
                    out = sin( rand(sampleSize)*pi/2 ).^2;

               case {'bernoulli', 'bern'}
                    % START bernoulli HELP START bern HELP
                    % THE BERNOULLI DISTRIBUTION
                    %
                    % pdf(y) = p.^y .* (1-p).^(1-y);
                    % cdf(y) = (y==0)*(1-p) + (y==1)*1;
                    %
                    % PARAMETERS:
                    %    p is a probability of success; (0<p<1)
                    %
                    % SUPPORT:
                    %     y = [0 1];
                    %
                    % CLASS:
                    %   Discrete distributions
                    %
                    % USAGE:
                    %   randraw('bern', p, sampleSize) - generate sampleSize number
                    %         of variates from the Bernoulli distribution with probability of success p
                    %   randraw('bern') - help for the Bernoulli distribution;
                    %
                    % EXAMPLES:
                    %  1.   y = randraw('bern', 0.5, [1 1e5]);
                    %  2.   y = randraw('bern', 0.1, 1, 1e5);
                    %  3.   y = randraw('bern', 0.9, 1e5 );
                    %  4.   randraw('bern');                     
                    % END bernoulli HELP END bern HELP

                    checkParamsNum(funcName, 'Bernoulli', 'bernoulli', distribParams, 1);
                    validateParam(funcName, 'Bernoulli', 'bernoulli', 'p', 'p', distribParams(1), {'>=0','<=1'});

                    out = double( rand(  sampleSize  ) < distribParams );

               case {'beta', 'powerfunction', 'powerfunc'}
                    % START beta HELP
                    %  THE BETA DISTRIBUTION
                    % 
                    %  ( sometimes: Power Function distribution )
                    %
                    % Standard form of the Beta distribution:
                    %  pdf(y) = y.^(a-1).*(1-y).^(b-1) / beta(a, b);
                    %  cdf(y) = betainc(y,a,b), if (y>=0 & y<=1); 0, if x<0; 1, if x>1
                    %
                    %  Mean = a/(a+b);
                    %  Variance = (a*b)/((a+b)^2*(a+b+1));
                    %
                    % General form of the Beta distribution:
                    %  pdf(y) = (y-m).^(a-1).*(n-y).^(b-1) / (beta(a, b)*(n-m)^(a+b-1));
                    %  cdf(y) = betainc((y-m)/(n-m),a,b), if (y>=m & y<=n); 0, if x<m; 1, if x>n
                    %
                    %  Mean = (n*a + m*b)/(a+b);
                    %  Variance = (a*b)*(n-m)^2/((a+b)^2*(a+b+1));
                    %
                    % PARAMETERS:
                    %   a>0 - shape parameter
                    %   b>0 - shape parameter
                    %   m - location
                    %   n -scale (upper bound); n>=m
                    %
                    % SUPPORT:
                    %   y,   0<=y<=1 - standard beta distribution
                    %    or
                    %   y,   m<=y<=n - generalized beta distribution
                    %
                    % CLASS:
                    %   Continuous skewed distributions
                    %
                    % USAGE:
                    %   randraw('beta', [a, b], sampleSize) - generate sampleSize number
                    %         of variates from standard beta distribution with shape parameters
                    %         'a' and 'b'
                    %   randraw('beta', [m, n, a, b], sampleSize) - generate sampleSize number
                    %         of variates from generalized beta distribution on the interval [m, n]
                    %         with shape parameters 'a' and 'b';
                    %   randraw('beta') - help for the Beta distribution;
                    % EXAMPLES:
                    %  1.   y = randraw('beta', [0.2 0.9], [1 1e5]);
                    %  2.   y = randraw('beta', [0.6 3.2], 1, 1e5);
                    %  3.   y = randraw('beta', [-10 20 3.1 6.2], 1e5 );
                    %  4.   y = randraw('beta', [3 4 5.3 0.7], [1e5 1] );
                    %  5.   randraw('beta');                    
                    % END beta HELP

                    % Refernce:
                    %      Dagpunar, John.
                    %      Principles of Random Variate Generation.
                    %      Oxford University Press, 1988.
                    %
                    %  max_ab < 0.5            Joehnk's algorithm
                    %  1 < min_ab              Cheng's algortihm BB
                    %  min_ab <= 1 <= max_ab   Atkinson's switching algorithm
                    %  0.5<= max_ab < 1        Atkinson's switching algorithm


                    checkParamsNum(funcName, 'Beta', 'beta', distribParams, [2, 4]);

                    if numel(distribParams) == 2
                         a = distribParams(1);
                         b = distribParams(2);
                         m = 0;
                         n = 1;
                         validateParam(funcName, 'Beta', 'beta', '[a, b]', 'a', a, {'> 0'});
                         validateParam(funcName, 'Beta', 'beta', '[a, b]', 'b', b, {'> 0'});
                    else
                         m = distribParams(1);
                         n = distribParams(2);
                         a = distribParams(3);
                         b = distribParams(4);
                         validateParam(funcName, 'Beta', 'beta', '[m, n, a, b]', 'n-m', n-m, {'>= 0'});
                         validateParam(funcName, 'Beta', 'beta', '[m, n, a, b]', 'a', a, {'> 0'});
                         validateParam(funcName, 'Beta', 'beta', '[m, n, a, b]', 'b', b, {'> 0'});

                    end

                    sampleSizeIn = sampleSize;
                    sampleSize = [ 1, prod( sampleSizeIn ) ];
                    
                    max_ab = max( a, b );
                    min_ab = min( a, b );
                    if max_ab < 0.5
                         %  Use log(u1^a) and log(u2^b), rather than a and b, to avoid
                         %  underflow for very small a or b.

                         loga = log(rand( sampleSize ))/a;
                         logb = log(rand( sampleSize ))/b;
                         logsum = (loga>logb).*(loga + log(1+ exp(logb-loga))) + ...
                              (loga<=logb).*(logb + log(1+ exp(loga-logb)));
                         out = exp(loga - logsum);

                         indxs = find( logsum > 0);

                         while ~isempty( indxs )
                              indxsSize = size( indxs );
                              loga = log(rand( indxsSize ))/a;
                              logb = log(rand( indxsSize ))/b;
                              logsum = (loga>logb).*(loga + log(1+ exp(logb-loga))) + ...
                                   (loga<=logb).*(logb + log(1+ exp(loga-logb)));

                              l = (logsum <= 0);
                              out( indxs( l ) ) = exp(loga(l) - logsum(l));
                              indxs = indxs( ~l );
                         end

                    elseif min_ab > 1
                         % Algorithm BB

                         sum_ab = a + b;
                         lambda = sqrt((sum_ab-2)/(2*a*b-sum_ab));
                         c = min_ab+1/lambda;

                         u1 = rand( sampleSize );
                         u2 = rand( sampleSize );
                         v = lambda*log(u1./(1-u1));
                         z = u1.*u1.*u2;
                         clear('u1'); clear('u2');
                         w = min_ab*exp(v);
                         r = c*v-1.38629436112;
                         clear('v');
                         s = min_ab+r-w;
                         if a == min_ab
                              out = w./(max_ab+w);
                         else
                              out = max_ab./(max_ab+w);
                         end

                         t = log(z);
                         indxs = find( (s+2.609438 < 5*z) & (r+sum_ab*log(sum_ab./(max_ab+w)) < t) );

                         clear('v');
                         clear('z');
                         clear('w');
                         clear('r');
                         while ~isempty( indxs )
                              indxsSize = size( indxs );

                              u1 = rand( indxsSize );
                              u2 = rand( indxsSize );
                              v = lambda*log(u1./(1-u1));
                              z = u1.*u1.*u2;
                              clear('u1'); clear('u2');
                              w = min_ab*exp(v);
                              r = c*v-1.38629436112;
                              clear('v');
                              s = min_ab+r-w;
                              t = log(z);

                              l = (s+2.609438 >= 5*z) | (r+sum_ab*log(sum_ab./(max_ab+w)) >= t);
                              if a == min_ab
                                   out( indxs( l ) ) = w(l)./(max_ab+w(l));
                              else
                                   out( indxs( l ) ) = max_ab./(max_ab+w(l));
                              end
                              indxs = indxs( ~l );

                         end

                    elseif min_ab < 1 & max_ab > 1
                         %  Atkinson's switching method

                         t = (1-min_ab)/(1+max_ab - min_ab);
                         r = max_ab*t/(max_ab*t + min_ab*(1-t)^max_ab);

                         u1 = rand( sampleSize );
                         w = zeros( sampleSize );
                         l = u1 < r;
                         w( l ) =  t*(u1( l )/r).^(1/min_ab);
                         l = ~l;
                         w( l ) =  1- (1-t)*((1-u1(l))/(1-r)).^(1/max_ab);
                         if a == min_ab
                              out = w;
                         else
                              out = 1 - w;
                         end
                         u2 = rand( sampleSize );

                         indxs1 = find(u1 < r);
                         indxs2 = find(u1 >= r);
                         clear('u1');
                         indxs = [ indxs1( log(u2(indxs1)) >= (max_ab-1)*log(1-w(indxs1)) ), ...
                              indxs2( log(u2(indxs2)) >= (min_ab-1)*log(w(indxs2)/t) ) ];

                         clear('u1');
                         clear('u2');
                         while ~isempty( indxs )
                              indxsSize = size( indxs );
                              u1 = rand( indxsSize );
                              w  = zeros( indxsSize );
                              l = u1 < r;
                              w( l ) =  t*(u1( l )/r).^(1/min_ab);
                              l = ~l;
                              w( l ) =  1- (1-t)*((1-u1(l))/(1-r)).^(1/max_ab);

                              u2 = rand( indxsSize );

                              indxs1 = find(u1 < r);
                              indxs2 = find(u1 >= r);
                              clear('u1');
                              l = logical( zeros( indxsSize ) );
                              l( [ indxs1( log(u2(indxs1)) < (max_ab-1)*log(1-w(indxs1)) ), ...
                                   indxs2( log(u2(indxs2)) < (min_ab-1)*log(w(indxs2)/t) ) ] ) = 1;

                              clear('u1');
                              clear('u2');
                              if a == min_ab
                                   out( indxs(l) ) = w(l);
                              else
                                   out( indxs(l) ) = 1 - w(l);
                              end
                              indxs = indxs( ~l );
                         end

                    else
                         % Atkinson's Algorithm

                         if min_ab == 1
                              t = 0.5;
                              r = 0.5;
                         else
                              t = 1/(1+sqrt(max_ab*(1-max_ab)/(min_ab*(1-min_ab))));
                              r = max_ab*t / (max_ab*t + min_ab*(1-t));
                         end

                         u1 = rand( sampleSize );
                         out = zeros( sampleSize );
                         w  = zeros( sampleSize );
                         l1 = u1 < r;
                         w(l1) = t*(u1(l1)/r).^(1/min_ab);
                         l2 = u1 >= r;
                         w(l2) = 1 - (1-t)*((1-u1(l2))/(1-r)).^(1/max_ab);
                         if a == min_ab
                              out = w;
                         else
                              out = 1 - w;
                         end

                         u2 = rand( sampleSize );
                         indxs1 = find(l1);
                         indxs2 = find(l2);
                         indxs = [ indxs1( log(u2(l1)) >= (max_ab -1)*log((1-w(l1))/(1-t)) ), ...
                              indxs2( log(u2(l2)) >= (min_ab -1) * log(w(l2)/t) ) ];
                         clear('u2');

                         while ~isempty( indxs )
                              indxsSize = size( indxs );
                              u1 = rand( indxsSize );
                              w  = zeros( indxsSize );

                              l1 = u1 < r;
                              w(l1) = t*(u1(l1)/r).^(1/min_ab);
                              l2 = u1 >= r;
                              w(l2) = 1 - (1-t)*((1-u1(l2))/(1-r)).^(1/max_ab);

                              u2 = rand( indxsSize );

                              indxs1 = find(l1);
                              indxs2 = find(l2);
                              clear('u1');
                              l = logical( zeros( indxsSize ) );

                              l( [ indxs1(log(u2(l1)) < (max_ab -1)*log((1-w(l1))/(1-t))), ...
                                   indxs2(log(u2(l2))< (min_ab -1) * log(w(l2)/t)) ] ) = 1;

                              if a == min_ab
                                   out(indxs(l)) = w(l);
                              else
                                   out(indxs(l)) = 1 - w(l);
                              end
                              indxs = indxs( ~l );
                         end

                    end

                    out = m + (n-m) * out;
                    
                    reshape( out, sampleSizeIn );
                    
               case {'bessel'}
                    % START bessel HELP
                    %  THE BESSEL DISTRIBUTION
                    %
                    %  Bessel distribution arises in the theory of stochastic processes.
                    %  Bessel(nu,a) is a discrete distribution on the non-negative integers with
                    %  parameters nu > -1 and a > 0.
                    %
                    % pdf(y) = (a/2).^(2*y+nu) ./ (besseli(nu,a).*factorial(y).*gamma(y+nu+1));
                    %
                    % PARAMETERS: 
                    %   nu > -1, a > 0
                    % SUPPORT:     
                    %   y = 0, 1, 2, 3, ...
                    % CLASS:
                    %   Discrete distributions
                    %
                    % USAGE:
                    %   randraw('bessel', [nu, a], sampleSize) - generate sampleSize number
                    %         of variates from the Bessel distribution with parameters
                    %         'nu' and 'a'
                    %   randraw('bessel') - help for the Bessel distribution;
                    % EXAMPLES:
                    %  1.   y = randraw('bessel', [2 0.9], [1 1e5]);
                    %  2.   y = randraw('bessel', [0.6 3.2], 1, 1e5);
                    %  3.   y = randraw('bessel', [-0.2 8.1], 1e5 );
                    %  4.   y = randraw('bessel', [4 5.3], [1e5 1] );
                    %  5.   randraw('bessel');                      
                    % END bessel HELP
                    
                    % Method:
                    %
                    % We implemented Condensed Table-Lookup method suggested in
                    %    George Marsaglia, "Fast Generation Of Discrete Random Variables,"
                    %    Journal of Statistical Software, July 2004, Volume 11, Issue 4
                    %
                    % Reference:
                    % L. Devroye, "Simulating Bessel random variables,"
                    %  Statistics and Probability Letters, vol. 57, pp. 249-257, 2002.
                    %

                    checkParamsNum(funcName, 'Bessel', 'bessel', distribParams, [2]);
                    
                    nu = distribParams(1);
                    a = distribParams(2);
                    
                    validateParam(funcName, 'Bessel', 'bessel', '[nu, a]', 'nu', nu, {'> -1'});
                    validateParam(funcName, 'Bessel', 'bessel', '[nu, a]', 'a', a, {'> 0'});
                    
                    % mu = 0.5*a*besseli(nu+1,a)/besseli(nu,a);
                    % chi2 = mu + 0.25*a^2*besseli(nu+1,a)/besseli(nu,a)*...
                    %     (besseli(nu+2,a)/besseli(nu+1,a)-besseli(nu+1,a)/besseli(nu,a));

                    besseliNuA =  besseli(nu, a);

                    proceed = 1;
                    if ~isfinite( besseliNuA )
                         warnStr{1} = [upper(funcName), ' - Bessel Variates Generation: '];
                         warnStr{2} = ['besseli(', num2str(nu), ', ' num2str(a), ') returns Inf.'];
                         warnStr{3} = ['Unable to proceed, return zeros ...'];
                         warning('%s\n  %s\n  %s',warnStr{1},warnStr{2},warnStr{3});

                         %warning([upper(funcName), ' - Bessel Variates Generation: besseli(', num2str(nu), ', ' num2str(a), ') returns Inf. Unable to proceed, return zeros ...']);
                         out = zeros( sampleSize );
                         proceed = 0;
                    end
                    if besseliNuA == 0
                         warnStr{1} = [upper(funcName), ' - Bessel Variates Generation: '];
                         warnStr{2} = ['besseli(', num2str(nu), ', ' num2str(a), ') returns 0.'];
                         warnStr{3} = ['Unable to proceed, return zeros ...'];
                         warning('%s\n  %s\n  %s',warnStr{1},warnStr{2},warnStr{3});
                         %warning([upper(funcName), '- Bessel Variates Generation: besseli(', num2str(nu), ', ' num2str(a), ') returns 0. Unable to proceed, return zeros ...']);
                         out = zeros( sampleSize );
                         proceed = 0;
                    end

                    if proceed
                         p0 = exp( nu*log(a/2) - gammaln(nu+1) ) / besseliNuA;
                         if p0 >= 5e-10
                              t = p0;

                              aa = (a/2)^2;
                              nu1 = nu+1;
                              i = 1;
                              while t*2147483648 > 1
                                   t = t * aa/((i)*(i+nu));
                                   i = i + 1;
                              end
                              sizeP = i-1;
                              offset = 0;

                              P = round( 2^30*p0*cumprod([1, aa./((1:sizeP-1).*((1:sizeP-1)+nu))] ) );

                         else % if p0 >= 5e-10
                              m = floor(0.5*(sqrt(a^2+nu^2)-nu));
                              pm = exp( (2*m+nu)*log(a/2) - log(besseliNuA) - ...
                                   gammaln(m+1) - gammaln(m+nu+1) );

                              aa = (a/2)^2;
                              t = pm;
                              i = m + 1;
                              while t * 2147483648 > 1
                                   t = t * aa/((i)*(i+nu));
                                   i = i + 1;
                              end
                              last = i-2;

                              t = pm;
                              j = -1;
                              for i = m-1:-1:0
                                   t = t * (i+1)*(i+1+nu)/aa;
                                   if t*2147483648 < 1
                                        j=i;
                                        break;
                                   end
                              end

                              offset = j+1;
                              sizeP = last-offset+1;

                              P = zeros(1, sizeP);
                              P(m-offset+1:last-offset+1) = ...
                                   round( 2^30*pm*cumprod([1, aa./(((m+1):last).*(((m+1):last)+nu))] ) );
                              P(m-offset:-1:1) = ...
                                   round( 2^30*pm*cumprod((m:-1:(offset+1)).*((m:-1:(offset+1))+nu)/aa) );

                         end % if p0 >= 5e-10, else ...


                         out = randFrom5Tbls( P, offset, sampleSize);
                         
                    end % if proceed

               case {'binom', 'binomial'}
                    % START binom HELP START binomial HELP
                    % THE BINOMIAL DISTRIBUTION
                    %
                    % pdf(y) = nchoosek(n,y)*p^y*(1-p)^(n-y) = ...
                    %          exp( gammaln(n+1) - gammaln(n-y+1) - gammaln(y+1) + ...
                    %               y*log(p) + (n-y)*log(1-p) );  0<p<1, n>1
                    %
                    %  Mean = n*p;
                    %  Variance = n*p*(1-p);
                    %  Mode = floor( (n+1)*p );
                    %
                    % PARAMETERS:
                    %   p  - probability of success in a single trial; (0<p<1)
                    %   n  - total number of trials; (n= 1, 2, 3, 4, ...)
                    %
                    % SUPPORT:
                    %   y - number of success,  y = 0, 1, 2, 3 ...
                    %
                    % CLASS:
                    %   Discrete distributions
                    %
                    % NOTES:
                    %   Constructive definition:
                    %    We consider a random experiment with n independent trials; in each trial
                    %    a certain random event A can occur (the urn model with replacement is
                    %    a special case of such an experiment). Let
                    %      p  = probability of A in a single trial;
                    %      n  = total number of trials;
                    %      y  = number of successes (= number of trials where A occurs).
                    %   
                    % USAGE:
                    %   randraw('binom', [n, p], sampleSize) - generate sampleSize number
                    %         of variates from the Binomial distribution with total number of trials
                    %         'n' and probability of success in a single trial 'p'
                    %   randraw('binom') - help for the Binomial distribution;
                    %
                    % EXAMPLES:
                    %  1.   y = randraw('binom', [10 0.9], [1 1e5]);
                    %  2.   y = randraw('binom', [100 0.15], 1, 1e5);
                    %  3.   y = randraw('binom', [5 0.5], 1e5 );
                    %  4.   y = randraw('binom', [1000 0.02], [1e5 1] );
                    %  5.   randraw('binom');                          
                    % END binom HELP END binomial HELP
                    
                    % Method:
                    %
                    % We implemented Condensed Table-Lookup method suggested in
                    %    George Marsaglia, "Fast Generation Of Discrete Random Variables,"
                    %    Journal of Statistical Software, July 2004, Volume 11, Issue 4
                    
                    checkParamsNum(funcName, 'Binomial', 'binomial', distribParams, [2]);
                    
                    n = distribParams(1);
                    p = distribParams(2);
                    
                    validateParam(funcName, 'Binomial', 'binomial', '[n, p]', 'n', n, {'> 0','==integer'});
                    validateParam(funcName, 'Binomial', 'binomial', '[n, p]', 'p', p, {'> 0','< 1'});
                    
                    if n*p > 1e3 & n > 1e3

                         out = round( n*p + sqrt(n*p*(1-p))*randn( sampleSize ) );

                    elseif p<1e-4 & n*p > 1 & n*p < 100

                         out = feval(funcName,'poisson',n*p, sampleSize);

                    else

                         % if n large and p near 1, generate j=Binom(n,1-p), return n-j
                         switchFlag = 0;
                         if n>100 & p>0.99
                              p = 1-p;
                              switchFlag = 1;
                         end

                         mode = floor( (n+1)*p );
                         q = 1 - p;
                         h = p/q;

                         pmode = exp( gammaln(n+1) - gammaln(n-mode+1) - gammaln(mode+1) + ...
                              mode*log(p) + (n-mode)*log(1-p) );

                         if( 1-pmode < 5e-10 )
                              % "Fast Generation of Discrete Random Variables", p.3  citation:
                              % "For ... discrete variates with an infinite number of probabilities, we select only
                              % those for which, for a sample of size 2^31(10^9.33), the expected number of occurences exceeds
                              % 0.5. The other probabilities are assumed zero. For those unusual situations where occurrences
                              % with probability less than 5 � 10^?10 must be accounted for, special tail-handling procedures
                              % should be used."
                              out = mode*ones( sampleSize );
                              
                         else

                              i = mode + 1;
                              t = pmode;
                              while t*2147483648 > 1
                                   t = t * h*(n-i+1)/i;
                                   i = i + 1;
                              end
                              last = i - 2;

                              t = pmode;
                              j = -1;
                              for i=mode-1:-1:0
                                   t = t * (i+1)/h/(n-i);
                                   if t*2147483648 < 1
                                        j=i;
                                        break;
                                   end
                              end
                              offset=j+1;
                              sizeP = last-offset+1;

                              P = zeros(1, sizeP);

                              P(mode-offset+1:last-offset+1) = ...
                                   round( 2^30*pmode*cumprod([1, h*(n-(mode+1:last)+1)./(mode+1:last)] ) );
                              P(mode-offset:-1:1) = ...
                                   round( 2^30*pmode*cumprod( (mode:-1:offset+1)./(h*(n-(mode-1:-1:offset)))) );

                              out = randFrom5Tbls( P, offset, sampleSize);
                         end
                    end
                    if switchFlag
                         out = n - out;
                    end

               case {'bradford'}
                    % START bradford HELP
                    %  THE BRADFORD DISTRIBUTION 
                    %
                    %  pdf(y) = b ./ ( log(1+b)*(1+b*y) ); 0<y<1
                    %  cdf(y) = log(1+b*x) ./ log(1+b);
                    %
                    %  Mean = (b - log(1+b)) / (b*log(1+b));
                    %  Variance = (b*(log(1+b)-2) + 2*log(1+b)) / (2*b*(log(1+b))^2); 
                    %
                    % PARAMETERS:
                    %    b>-1,b~=0  - shape parameter;
                    %
                    % SUPPORT:
                    %    0<y<1
                    %
                    % CLASS:
                    %   Continuous skewed distributions
                    %
                    % USAGE:
                    %   randraw('bradford', [b], sampleSize) - generate sampleSize number
                    %         of variates from the Bradford distribution with parameter b;
                    %   randraw('bradford') - help for the Bradford distribution;
                    %
                    % EXAMPLES:
                    %  1.   y = randraw('bradford', 1, [1 1e5]);
                    %  2.   y = randraw('bradford', 2.2, 1, 1e5);
                    %  3.   y = randraw('bradford', -0.4, 1e5 );
                    %  4.   y = randraw('bradford', 10, [1e5 1] );
                    %  5.   randraw('bradford');                        
                    % END bradford HELP
                    
                    checkParamsNum(funcName, 'Bradford', 'bradford', distribParams, [1]);                    
                    b = distribParams(1);                    
                    validateParam(funcName, 'Bradford', 'bradford', 'b', 'b', b, {'> -1','~=0'});                    
                    
                    out = ((1+b).^rand( sampleSize ) - 1)/b;
                    
               case {'burr', 'fisk'}
                    % START burr HELP START fisk HELP
                    % THE BURR DISTRIBUTION
                    %  pdf(y) = c*d * y.^(-c-1) .* (1+y.^-c).^(-d-1);    y>0
                    %  cdf(y) = (1 + y.^-c).^(-d);
                    %
                    % Mean = gamma(1-1/c)*gamma(1/c+d)/gamma(d);
                    % Variance = COEF / gamma(d)^2;
                    %    where  COEF = gamma(d)*gamma(1-2/c)*gamma(2/c+d) - gamma(1-1/c)^2*gamma(1/c+d)^2;
                    %
                    % PARAMETERS:
                    %   c - shape parameter (c>0)
                    %   d - shape parameter (d>0)
                    %
                    % SUPPORT:
                    %   y>0
                    % 
                    % NOTES:                    
                    %  The Burr distribution with d = 1, is often called the Fisk or 
                    %  LogLogistic distribution
                    %  The Burr distribution is a generalization of the Fisk distribution
                    %
                    % CLASS:
                    %   Continuous skewed distributions
                    %
                    % USAGE:
                    %   randraw('burr', [c d], sampleSize) - generate sampleSize number
                    %         of variates from the Burr distribution with shape parameters 
                    %         'c' and 'd';
                    %   randraw('burr') - help for the Burr distribution;
                    %
                    % EXAMPLES:
                    %  1.   y = randraw('burr', [1 2], [1 1e5]);
                    %  2.   y = randraw('burr', [2 3], 1, 1e5);
                    %  3.   y = randraw('burr', [1.5 0.2], 1e5 );
                    %  4.   y = randraw('burr', [2 2], [1e5 1] );
                    %  5.   randraw('burr');                        
                    % END burr HELP END fisk HELP
                    
                    
                    checkParamsNum(funcName, 'Burr', 'burr', distribParams, [2]);
                    c = distribParams(1);
                    d = distribParams(2);
                    validateParam(funcName, 'Burr', 'burr', '[c, d]', 'c', c, {'> 0'});
                    validateParam(funcName, 'Burr', 'burr', '[c, d]', 'd', d, {'> 0'});

                    out = ( rand(sampleSize).^(-1/d) - 1).^(-1/c);
                    
               case {'cauchy', 'lorentz', 'caushy'}
                    % START cauchy HELP  START lorentz HELP  START caushy HELP
                    % THE CAUCHY DISTRIBUTION
                    % (sometimes: Lorentz or Breit-Wigner distribution) 
                    %
                    %  The standard form of the Caushy distribution:
                    %     pdf = 1 / ( pi*(1+y.^2) );
                    %     cdf = 0.5 + atan(y)/pi;
                    %
                    %  The general form of the Cauchy distribution:
                    %     pdf = s ./ (pi*(s^2+(y-t).^2));  s>0;
                    %     cdf = 0.5 + atan((y-t)/s)/pi;
                    %
                    % The Cauchy distribution does not have a finite mean or 
                    % standard deviation. 
                    % Like the normal distribution, it is symmetric about its median, 
                    %  but with longer and flatter tails.
                    %
                    % PARAMETERS:
                    %   s>0 - scale parameter;
                    %   t - loacation;
                    %
                    % SUPPORT;
                    %    -Inf < y < Inf
                    %
                    % CLASS:
                    %   Continuous skewed distributions
                    %
                    % USAGE:
                    %    randraw('caushy',[],sampleSize) - generation array of sampleSize
                    %         of variates from standard Cauchy distribution;
                    %    randraw('caushy',[t, s],sampleSize) - generation array of sampleSize
                    %         of variates from general form of Cauchy distribution;
                    %
                    % EXAMPLES:
                    %  1.   y = randraw('cauchy', [], [1 1e5]);
                    %  2.   y = randraw('cauchy', [10 1], 1, 1e5);
                    %  3.   y = randraw('cauchy', [-10 1.5], 1e5 );
                    %  4.   y = randraw('cauchy', [5.1 10.3], [1e5 1] );
                    %  5.   randraw('cauchy');                       
                    % END cauchy HELP  END lorentz HELP END caushy HELP
                    
                    checkParamsNum(funcName, 'Cauchy', 'cauchy', distribParams, [0, 2]);
                    
                    if numel(distribParams)==2
                         t = distribParams(1);
                         s = distribParams(2);

                         validateParam(funcName, 'Cauchy', 'cauchy', '[t, s]', 's', s, {'> 0'});
                    else
                         t = 0;
                         s = 1;
                    end

                    out = t + s * tan(pi*( rand( sampleSize ) - 0.5));

               case {'chi'}
                    % START chi HELP
                    % THE CHI DISTRIBUTION
                    %
                    % The standard form of the Chi distribution:
                    %
                    %   pdf(y) = exp(-y.^2/2).*y.^(nu-1) / (2^(nu/2-1)*gamma(nu/2)); nu>0; y>0
                    %   cdf(y) = gammainc(y.^2/2,nu/2);
                    %
                    %   Mean = sqrt(2)*gamma((nu+1)/2)/gamma(nu/2);
                    %   Variance = nu - 2*gamma((nu+1)/2)^2/gamma(nu/2)^2;
                    %
                    % The general form of the Chi distribution:
                    %
                    %   pdf(y) = exp(-((y-a)/b).^2/2).*((y-a)/b).^(nu-1) / (2^(nu/2-1)*b*gamma(nu/2)); nu>0; y>a; b>0
                    %   cdf(y) = gammainc(((y-a)/b).^2/2,nu/2);                    
                    %
                    %   Mean = a + sqrt(2)*b*gamma((nu+1)/2)/gamma(nu/2);
                    %   Variance = b^2 * (nu-2*gamma((nu+1)/2)^2/gamma(nu/2)^2);
                    %
                    % PARAMETERS:
                    %   a - location
                    %   b > 0 - scale
                    %   nu > 0 - shape (also, degrees of freedom)                    
                    %
                    % SUPPORT:
                    %   y,   y>0 - standard Chi distribution
                    %    or
                    %   y,   y>a - generalized Chi distribution
                    %
                    % CLASS:
                    %   Continuous skewed distributions
                    %
                    % NOTES:
                    %  The chi-distribution includes several distributions as special cases. 
                    %  If nu is 1, the chi-distribution reduces to the half-normal distribution.
                    %  If nu is 2, the chi-distribution is a Rayleigh distribution. 
                    %  If nu is 3, the chi-distribution is a Maxwell-Boltzmann distribution. 
                    %  A generalized Rayleigh distribution is a chi-distribution with a scale parameter equal to 1.
                    %
                    % USAGE:
                    %   randraw('chi', nu, sampleSize) - generate sampleSize number
                    %         of variates from the standrad Chi distribution with shape parameter 'nu';
                    %   randraw('chi', [a, b, nu], sampleSize) - generate sampleSize number
                    %         of variates from the generalized Chi distribution with location parameter
                    %         'a', scale parameter 'b' and shape parameter 'nu';                    
                    %   randraw('chi') - help for the Chi distribution;
                    %
                    % EXAMPLES:
                    %  1.   y = randraw('chi', [2], [1 1e5]);
                    %  2.   y = randraw('chi', [3, 1, 5], 1, 1e5);
                    %  3.   y = randraw('chi', [-10 1, 1], 1e5 );
                    %  4.   y = randraw('chi', [-2.1  3.5 4], [1e5 1] );
                    %  5.   randraw('chi');                    
                    % END chi HELP
                    
                    checkParamsNum(funcName, 'Chi', 'chi', distribParams, [1, 3]);
                    if numel(distribParams)==3
                         a  = distribParams(1);
                         b  = distribParams(2);
                         nu = distribParams(3);   
                         validateParam(funcName, 'Chi', 'chi', '[a, b, nu]', 'b', b, {'> 0'});
                         validateParam(funcName, 'Chi', 'chi', '[a, b, nu]', 'nu', nu, {'> 0'});
                    else
                         a = 0;
                         b = 1;
                         nu = distribParams(1);
                         validateParam(funcName, 'Chi', 'chi', 'nu', 'nu', nu, {'> 0'});                         
                    end                    

                    out = a + b*sqrt( feval(funcName, 'chisq', [nu], sampleSize) );
                    
               case {'chisquare', 'chisq', 'chi2'}
                    % START chisquare HELP START chisq HELP START chi2 HELP
                    % THE CHI SQUARE DISTRIBUTION (with r degrees of freedom) 
                    %
                    %  pdf(y) = y.^(r/2-1) .* exp(-y/2) / (gamma(r/2)*2^(r/2)); r >=1 (integer); y>0
                    %  cdf(y) = gammainc(y/2, r/2); r >=1 (integer); y>0;
                    %
                    %  Mean = r;
                    %  Variance = 2*r;
                    %  Skewness = 2*sqrt(2/r);
                    %  Kurtosis = 12/r;
                    %
                    % PARAMETERS:  
                    %   r - degrees of freedom ( r = 1, 2, 3, ...)
                    %
                    % SUPPORT:      
                    %   y,   y>0
                    %
                    % CLASS:
                    %   Continuous skewed distributions
                    %
                    % NOTES:
                    %   1. Chi square distribution with r degrees of freedom is sum of r squared i.i.d Normal 
                    %      distributions with zero mean and variance equal to 1;
                    %   2. It is a special case of the gamma distribution where:
                    %       the scale parameter is 2 and the shape parameter has the value r/2;
                    %
                    % USAGE:
                    %   randraw('chisq', r, sampleSize) - generate sampleSize number
                    %         of variates from CHI SQUARE distribution with r degrees of freedom;
                    %   randraw('chisq') - help for CHI SQUARE  distribution;
                    %
                    % EXAMPLES:
                    %  1.   y = randraw('chisq', [2], [1 1e5]);
                    %  2.   y = randraw('chisq', [3], 1, 1e5);
                    %  3.   y = randraw('chisq', [4], 1e5 );
                    %  4.   y = randraw('chisq', [5], [1e5 1] );
                    %  5.   randraw('chisq');
                    %
                    % SEE ALSO:
                    %  GAMMA, NON-CENTRAL CHI SQUARE distributions
                    % END chisquare HELP END chisq HELP END chi2 HELP
                    
                    
                    checkParamsNum(funcName, 'Chi Square', 'chisq', distribParams, [1]);  
                    r  = distribParams(1);
                    validateParam(funcName, 'Chi Square', 'chisq', 'r', 'r', r, {'> 0','==integer'});
 
                    if r > 1
                         out = 2*randraw('gamma', 0.5*r, sampleSize);
                    else
                         out = randn(sampleSize).^2;
                    end

               case {'chisqnc','chisqnoncentral', 'chisqnoncentr','chi2noncentral'}
                    % START chisqnc HELP START chisqnoncentral HELP START chisqnoncentr HELP START chi2noncentral HELP 
                    % THE NON-CENTRAL CHI-SQUARE DISTRIBUTION (with non-centrality parameter lambda and
                    %                                          r degrees of freedom)
                    %
                    %  The non-central chi-square distribution with degrees of freedom r and 
                    %  non-centrality parameter lambda is the sum of r independent normal
                    %  distributions with standard deviation 1. 
                    %  The non-centrality parameter is one half the sum of squares of the normal 
                    %  means.
                    %
                    %
                    %  pdf(y) = exp(-(y+lambda)/2).*y.^((r-1)/2)./(2*(lambda*y).^(r/4)) .* ...
                    %            besseli(r/2-1, sqrt(lambda*y)); lambda>=0; r=positive integer;
                    %
                    %   Mean = lambda+r;
                    %   Variance = 2*(2*lambda+r);
                    %   Skewness = 2*sqrt(2)*(3*lambda+r)/(2*lambda+r)^(3/2);
                    %   Kurtosis = 12*(4*lambda+r)/(2*lambda+r)^2;
                    %
                    % PARAMETERS:  
                    %   lambda - non-centrality parameter:  lambda>=0
                    %   r - degrees of freedom ( r = 1, 2, 3, ...)
                    %
                    % SUPPORT:      
                    %   y,   y>0
                    %
                    % CLASS:
                    %   Continuous skewed distributions
                    %
                    % USAGE:
                    %   randraw('chisqnoncentral', [lambda, r], sampleSize) - generate sampleSize number
                    %         of variates from the NON CENTRAL CHI SQUARE distribution with 
                    %         non-centrality parameter 'lambda ' and 'r' degrees of freedom;
                    %   randraw('chisqnoncentral') - help for the NON CENTRAL CHI-SQUARE  distribution;
                    %
                    % EXAMPLES:
                    %  1.   y = randraw('chisqnoncentral', [10 2], [1 1e5]);
                    %  2.   y = randraw('chisqnoncentral', [20 3], 1, 1e5);
                    %  3.   y = randraw('chisqnoncentral', [30 4], 1e5 );
                    %  4.   y = randraw('chisqnoncentral', [40 5], [1e5 1] );
                    %  5.   randraw('chisqnoncentral');
                    %
                    % SEE ALSO:
                    %  CHI SQUARE distribution                    
                    % END chisqnc HELP START END chisqnoncentral HELP END chisqnoncentr HELP END chi2noncentral HELP                    
                    
                    checkParamsNum(funcName, 'Non-Central Chi-Square', 'chisqnoncentral', distribParams, [2]);  
                    lambda = distribParams(1);
                    r = distribParams(2);
                    validateParam(funcName, 'Non-Central Chi-Square', 'chisqnoncentral', 'r', 'r', r, {'> 0','==integer'});
                    
                    normalS = sqrt(lambda) + randn( sampleSize );
                    out = feval(funcName, 'chisq', r-1, sampleSize);
                    out = out + normalS.^2;
                    
               case {'cosine'}
                    % START cosine HELP
                    % THE COSINE DISTRIBUTION
                    %
                    % Standard form of the Cosine distribution:
                    %   pdf(y) = (1+cos(y))/(2*pi);  -pi <= y <= pi;
                    %   cdf(y) = (pi+y+sin(y))/(2*pi); -pi <= y <= pi;
                    %
                    %   Mean = Median = Mode = 0;
                    %   Variance = pi^2/3-2;
                    %
                    % General form of the Cosine distribution:
                    %   pdf(y) = (1+cos(pi*(y-t)/s))/(2*s);  t-s <= y <= t+s; s>0
                    %   cdf(y) = (pi + pi*(y-t)/s + sin(pi*(y-t)/s))/(2*pi); t-s <= y <= t+s; s>0
                    %
                    %   Mean = Median = Mode = t;
                    %   Variance = (pi^2/3-2)*(s/pi)^2;
                    %
                    % PARAMETERS:  
                    %   t - location
                    %   s -scale; s>0
                    %
                    % SUPPORT:      
                    %   y,   -pi <= y <= pi   - standard Cosine distribution
                    %    or
                    %   y,   t-s <= y <= t+s  - generalized Cosine distribution
                    %
                    % CLASS:
                    %   Continuous distributions
                    %
                    % USAGE:
                    %   randraw('cosine', [], sampleSize) - generate sampleSize number
                    %         of variates from the standard Cosine distribution;
                    %   randraw('cosine', [t, s], sampleSize) - generate sampleSize number
                    %         of variates from the generalized Cosine distribution
                    %         with location parameter 't' and scale parameter 's';
                    %   randraw('cosine') - help for the Cosine distribution;
                    %
                    % EXAMPLES:
                    %  1.   y = randraw('cosine', [], [1 1e5]);
                    %  2.   y = randraw('cosine', [], 1, 1e5);
                    %  3.   y = randraw('cosine', [], 1e5 );
                    %  4.   y = randraw('cosine', [10 3], [1e5 1] );
                    %  5.   randraw('cosine');
                    % END cosine HELP
                    
                    checkParamsNum(funcName, 'Cosine', 'cosine', distribParams, [0, 2]);  
                    if numel(distribParams)==2
                         t  = distribParams(1);
                         s  = distribParams(2);  
                         validateParam(funcName, 'Cosine', 'cosine', '[t, s]', 's', s, {'> 0'});
                    else
                         t = 0;
                         s = pi;                        
                    end   

                    tol = 1e-9;
                    
                    coeff1 = 1/(2*pi);
                    coeff2 = 1/(2*s);
                    coeff3 = pi/s;
                    
                    
                    u = 0.5 - rand(sampleSize);
                    out = -u*s;
                    outNext = out - (coeff1*sin(coeff3*out) + coeff2*out + u) ./ ...
                         (coeff2*cos(coeff3*out)+coeff2);

                    indxs = find(abs(outNext - out)>tol);
                    outPrev = out(indxs);
                    while ~isempty(indxs)

                         outNext = outPrev - (coeff1*sin(coeff3*outPrev) + coeff2*outPrev + u(indxs)) ./ ...
                              (coeff2*cos(coeff3*outPrev)+coeff2);
                         l = (abs(outNext - outPrev)>tol);
                         out(indxs(~l)) = outNext(~l);
                         outPrev = outNext(l);
                         indxs = indxs(l);
                    end
                     
                    out = t + out;
                    
               case {'erlang'}
                    % START erlang HELP
                    % THE ERLANG DISTRIBUTION
                    %
                    %  pdf = (y/a).^(n-1) .* exp( -y/a ) / (a*gamma(n));
                    %  cdf = gammainc( n, y/sacle );
                    %
                    %   Mean = a*n;
                    %   Variance = a^2*n;
                    %   Skewness = 2/sqrt(n);
                    %   Kurtosis = 6/n;
                    %   Mode = (a<1)*0 + (a>=1)*a*(n-1);
                    %
                    %  PARAMETERS:
                    %    a - scale parameter (a>0)
                    %    n - shape parameter (n = 1, 2, 3, ...)
                    %
                    %  SUPPORT:
                    %    y,  y >= 0
                    %
                    %  CLASS:
                    %    Continuous skewed distributions
                    %
                    %  NOTES:
                    %    The Erlang distribution is a special case of the gamma distribution where 
                    %    the shape parameter is an integer
                    %
                    % USAGE:
                    %   randraw('erlang', [a, n], sampleSize) - generate sampleSize number
                    %         of variates from the Erlang distribution
                    %         with scale parameter 'a' and shape parameter 'n';
                    %   randraw('erlang') - help for the Erlang distribution;
                    %
                    % EXAMPLES:
                    %  1.   y = randraw('erlang', [1, 3], [1 1e5]);
                    %  2.   y = randraw('erlang', [0.5, 5], 1, 1e5);
                    %  3.   y = randraw('erlang', [10, 6], 1e5 );
                    %  4.   y = randraw('erlang', [7, 4], [1e5 1] );
                    %  5.   randraw('erlang');     
                    %
                    % SEE ALSO:
                    %   GAMMA distribution
                    % END erlang HELP
                    
                    %
                    % Inverse CDF transformation method.
                    %
                   
                    checkParamsNum(funcName, 'Erlang', 'erlang', distribParams, [2]);
                    a = distribParams(1);
                    n = distribParams(2);                    
                    validateParam(funcName, 'Erlang', 'erlang', '[a, n]', 'a', a, {'> 0'});
                    validateParam(funcName, 'Erlang', 'erlang', '[a, n]', 'n', n, {'> 0', '==integer'});
                    
                    out = feval(funcName, 'gamma', n, sampleSize);
                    out = a * out;
                    
               case {'exp','exponential'}
                    % START exp HELP START exponential HELP
                    % THE EXPONENTIAL DISTRIBUTION
                    %
                    % pdf = lambda * exp( -lambda*y );
                    % cdf = 1 - exp(-lambda*y);
                    %
                    %  Mean = 1/lambda;
                    %  Variance = 1/lambda^2;
                    %  Mode = lambda;
                    %  Median = log(2)/lambda;
                    %  Skewness = 2;
                    %  Kurtosis = 6;
                    %
                    % PARAMETERS:
                    %   lambda - inverse scale or rate (lambda>0)
                    %
                    % SUPPORT:
                    %   y,  y>= 0
                    %
                    % CLASS:
                    %   Continuous skewed distributions
                    %
                    % NOTES:
                    %  The discrete version of the Exponential distribution is 
                    %  the Geometric distribution.
                    %
                    % USAGE:
                    %   randraw('exp', lambda, sampleSize) - generate sampleSize number
                    %         of variates from the Exponential distribution
                    %         with parameter 'lambda';
                    %   randraw('exp') - help for the Exponential distribution;
                    %
                    % EXAMPLES:
                    %  1.   y = randraw('exp', 1, [1 1e5]);
                    %  2.   y = randraw('exp', 1.5, 1, 1e5);
                    %  3.   y = randraw('exp', 2, 1e5 );
                    %  4.   y = randraw('exp', 3, [1e5 1] );
                    %  5.   randraw('exp');
                    %
                    % SEE ALSO:
                    %   GEOMETRIC, GAMMA, POISSON, WEIBULL distributions
                    % END exp HELP END exponential HELP
                    
                    checkParamsNum(funcName, 'Exponential', 'exp', distribParams, [1]);  
                    lambda  = distribParams(1);
                    validateParam(funcName, 'Exponential', 'exp', 'lambda', 'lambda', lambda, {'> 0'});
                    
                    out = -log( rand( sampleSize ) ) / lambda;
               
               case {'extrval', 'extremevalue', 'extrvalue', 'gumbel'}
                    % START extrval HELP START extremevalue HELP START extrvalue HELP START gumbel HELP
                    % THE EXTREME VALUE DISTRIBUTION
                    %   Also known as the Fisher-Tippett distribution or log-Weibull distribution or Gumbel
                    %   distribution
                    %
                    %  pdf(y) = 1/b * exp((mu-y)/b - exp((mu-y)/b)); -Inf<y<Inf; b>0
                    %  cdf(y) = exp(-exp((mu-y)/b)); -Inf<y<Inf; b>0
                    %
                    %   Mean = mu + b*g; where g=5.772156649015329e-001; is the Euler-Mascheroni constant
                    %   Variance = pi^2*b^2/6;
                    %   Skewness = 12*sqrt(6)*zeta3/pi^3; where zeta3=1.20205690315732e+000; is Apery's constant
                    %   Kurtosis = 12/5;
                    %
                    % PARAMETERS:  
                    %   mu - location (-Inf<mu<inf)
                    %   b  - scale (b>0)
                    %
                    % SUPPORT:      
                    %   y,   -Inf<y<Inf
                    %
                    % CLASS:
                    %   Continuous skewed distributions
                    %
                    % NOTES:
                    %
                    % USAGE:
                    %   randraw('extrvalue', [mu b], sampleSize) - generate sampleSize number
                    %         of variates from Extreme-Value distribution with location parameter mu 
                    %         and scale parameter b;
                    %   randraw('extrvalue') - help for Extreme-Value distribution;
                    %
                    % EXAMPLES:
                    %  1.   y = randraw('extrvalue', [0 1], [1 1e5]);
                    %  2.   y = randraw('extrvalue', [10 2], 1, 1e5);
                    %  3.   y = randraw('extrvalue', [15.5 4], 1e5 );
                    %  4.   y = randraw('extrvalue', [100 100], [1e5 1] );
                    %  5.   randraw('extrvalue');
                    %
                    % SEE ALSO:
                    %   GUMBEL, WEIBULL distributions
                    % END extrval HELP END extremevalue HELP END extrvalue HELP END gumbel HELP
                                        
                    checkParamsNum(funcName, 'Extreme Value', 'extrvalue', distribParams, [2]);  
                    mu  = distribParams(1);
                    b  = distribParams(2);
                    validateParam(funcName, 'Extreme Value', 'extrvalue', '[mu, b]', 'b', b, {'> 0'});

                    out = mu - b * log(-log( rand( sampleSize )));

               case {'f','fdistribution', 'fdistrib', 'fdistr', 'fdist', 'fdis' }
                    % START f HELP START fdistribution HELP START fdistrib HELP START fdistr HELP START fdist HELP START fdis HELP
                    % THE F-DISTRIBUTION (also Central F-distribution)
                    %
                    %     In statistics and probability, the F-distribution is a continuous
                    %   probability distribution. It is also known as Snedecor's F distribution or
                    %   the Fisher-Snedecor distribution (after Ronald Fisher and George W. Snedecor).
                    %     A random variate of the F-distribution arises as the ratio of two chi-squared
                    %   variates: (U1/d1)/(U2/d2), where U1 and U2 have chi-square distributions with 
                    %   d1 and d2 degrees of freedom respectively, and U1 and U2 are independent.
                    %    The F-distribution arises frequently as the null distribution of a test statistic,
                    %   especially in likelihood-ratio tests, perhaps most notably in the analysis of 
                    %   variance;
                    %
                    %   pdf(y) = 1/beta(d1/2,d2/2) * (d1*y./(d1*y+d2)).^(d1/2) .* (1 - d1*y./(d1*y+d2)).^(d2/2) ./ y;
                    %   cdf(y) = beatinc(d1*y./(d1*y+d2), d1/2, d2/2);
                    %
                    %   Mean = d2/(d2-2), provided d2 > 2;
                    %   Variance = 2*d2^2*(d1+d2-2)/(d1*(d2-2)^2*(d2-4)), provided d2>4;
                    %   Skewness = (2*d1+d2-2)*sqrt(8*(d2-4))/((d2-6)*sqrt(d1*(d1+d2-2))), provided d2>6;
                    %   Mode = (d1-2)/d1 * d2/(d2+2), provided d1>2;
                    %
                    % PARAMETERS:  
                    %   d1 - positive integer
                    %   d2 - positive integer
                    %
                    % SUPPORT:      
                    %   y,   y>0
                    %
                    % CLASS:
                    %   Continuous skewed distributions
                    %
                    % USAGE:
                    %   randraw('f', [d1 d2], sampleSize) - generate sampleSize number
                    %         of variates from F-distribution with parameters d1 and d2;
                    %   randraw('f') - help for F-distribution;
                    %
                    % EXAMPLES:
                    %  1.   y = randraw('f', [2 3], [1 1e5]);
                    %  2.   y = randraw('f', [2 3], 1, 1e5);
                    %  3.   y = randraw('f', [2 3], 1e5 );
                    %  4.   y = randraw('f', [2 3], [1e5 1] );
                    %  5.   randraw('f');
                    % END f HELP END fdistribution HELP END fdistrib HELP END fdistr HELP END fdist HELP END fdis HELP

                    checkParamsNum(funcName, 'F', 'f', distribParams, [2]);                    
                    d1 = distribParams(1);
                    d2 = distribParams(2);                    
                    validateParam(funcName, 'F', 'f', '[d1, d2]', 'd1', d1, {'> 0','==integer'});
                    validateParam(funcName, 'F', 'f', '[d1, d2]', 'd2', d2, {'> 0','==integer'});
                    
                    out = feval(funcName, 'beta', [0.5*d1 0.5*d2], sampleSize);
                    out = d2*out ./ (d1*(1-out));
              
               case {'fnc', 'fnoncentral', 'fnoncentr'}
                    % START fnc HELP START fnoncentral HELP START fnoncentr HELP
                    % THE NONCENTRAL F-DISTRIBUTION
                    %
                    %  The central F distribution is the ratio of 2 central chi-square distributions with 
                    %  d1 and d2 degrees of freedom respectively. The noncentral F distribution is the ratio 
                    %  of a non-central chi-square distribution with d1 degrees of freedom and non-centrality 
                    %  parameter lambda and a central chi-square distribution with degrees of freedom parameter 
                    %  d2. 
                    %  The non-centrality parameter should be non-negative, and both degrees of freedom parameters 
                    %  should be positive.
                    %  
                    %    Mean = (d1+lambda)*d2/(d1*(d2-2)), provided d2 > 2;
                    %    Variance = ( ( d1+lambda )^2 + 2*( d1+lambda )*d2^2 )/( (d2-2)*(d2-4)*d1^2 ) - ...
                    %              (d1+lambda)^2*d2^2/((d2-2)^2*d1^2);  provided d2 > 4;
                    % 
                    % PARAMETERS:  
                    %   lambda - non-centrality parameter (lambda>=0);
                    %   d1     - positive integer
                    %   d2     - positive integer
                    %
                    % SUPPORT:      
                    %   y,   y>0
                    %
                    % CLASS:
                    %   Continuous skewed distributions
                    %
                    % USAGE:
                    %   randraw('fnoncentral', [lambda d1 d2], sampleSize) - generate sampleSize number
                    %         of variates from noncentral F-distribution with parameters lambda, d1 and d2;
                    %   randraw('fnoncentral') - help for noncentral F-distribution;
                    %
                    % EXAMPLES:
                    %  1.   y = randraw('fnoncentral', [1 2 5], [1 1e5]);
                    %  2.   y = randraw('fnoncentral', [2 3 5], 1, 1e5);
                    %  3.   y = randraw('fnoncentral', [6 6 6], 1e5 );
                    %  4.   y = randraw('fnoncentral', [1.1 8 9], [1e5 1] );
                    %  5.   randraw('fnoncentral');
                    %
                    % SEE ALSO:
                    %  F distribution
                    % END fnc HELP END fnoncentral HELP END fnoncentr HELP                    
                    
                    checkParamsNum(funcName, 'noncentral F', 'fnoncentral', distribParams, [3]);
                    
                    lambda = distribParams(1);
                    d1 = distribParams(2);
                    d2 = distribParams(3);
                    
                    validateParam(funcName, 'noncentral F', 'fnoncentral', '[lambda, d1, d2]', 'lambda', lambda, {'>=0'});                    
                    validateParam(funcName, 'noncentral F', 'fnoncentral', '[lambda, d1, d2]', 'd1', d1, {'> 0','==integer'});
                    validateParam(funcName, 'noncentral F', 'fnoncentral', '[lambda, d1, d2]', 'd2', d2, {'> 0','==integer'});
                    
                    chisq1 = feval(funcName, 'chisqnoncentral', [lambda, d1], sampleSize);
                    out = feval(funcName, 'chisq', d2, sampleSize);
                    out = (chisq1/d1) ./ (out/d2);
                    
               case {'gamma'}
                    % START gamma HELP START gama HELP
                    % THE GAMMA DISTRIBUTION
                    %
                    % The standard form of the GAMMA distribution:
                    %
                    %   pdf(y) = y^(a-1)*exp(-y)/gamma(a);  y>=0, a>0
                    %   cdf(y) = gammainc(y, a);
                    %
                    %   Mean = a;
                    %   Variance = a;
                    %   Skewness = 2/sqrt(a);
                    %   Kurtosis = 6/a;
                    %   Mode = a-1;
                    %
                    % The general form of the GAMMA distribution:
                    %
                    %   pdf(y) = ((y-m)/b).^(a-1) .* exp(-(y-m)/b)/ (b*gamma(a));  y>=m; a>0; b>0
                    %   cdf(y) = gammainc((y-m)/b, a);  y>=m; a>0; b>0
                    %
                    %   Mean = m + a*b;
                    %   Variance = a*b^2;
                    %   Skewness = 2/sqrt(a);
                    %   Kurtosis = 6/a;
                    %   Mode = m + b*(a-1);
                    %
                    % PARAMETERS:  
                    %   m - location
                    %   b - scale; b>0
                    %   a - shape; a>0
                    %
                    % SUPPORT:      
                    %   y,   y>=0   - standard GAMMA distribution
                    %    or
                    %   y,   y>=m   - generalized GAMMA distribution
                    %
                    % CLASS:
                    %   Continuous skewed distributions
                    %
                    % NOTES:
                    % 1. The GAMMA distribution approaches a NORMAL distribution as a goes to Inf                    
                    % 5. GAMMA(m, b, a), where a is an integer, is the Erlang distribution.
                    % 6. GAMMA(m, b, 1) is the Exponential distribution.
                    % 7. GAMMA(0, 2, nu/2) is the Chi-square distribution with nu degrees of freedom.
                    %
                    % USAGE:
                    %   randraw('gamma', a, sampleSize) - generate sampleSize number
                    %         of variates from standard GAMMA distribution with shape parameter 'a'; 
                    %   randraw('gamma', [m, b, a], sampleSize) - generate sampleSize number
                    %         of variates from generalized GAMMA distribution
                    %         with location parameter 'm', scale parameter 'b' and shape parameter 'a';
                    %   randraw('gamma') - help for GAMMA distribution;
                    %
                    % EXAMPLES:
                    %  1.   y = randraw('gamma', [2], [1 1e5]);
                    %  2.   y = randraw('gamma', [0 10 2], 1, 1e5);
                    %  3.   y = randraw('gamma', [3], 1e5 );
                    %  4.   y = randraw('gamma', [1/3], 1e5 );
                    %  5.   y = randraw('gamma', [1 3 2], [1e5 1] );
                    %  6.   randraw('gamma');
                    %
                    % END gamma HELP END gama HELP
                    
                    % Method:
                    %
                    % Reference:
                    % George Marsaglia and Wai Wan Tsang, "A Simple Method for Generating Gamma
                    %   Variables": ACM Transactions on Mathematical Software, Vol. 26, No. 3,
                    %   September 2000, Pages 363-372
                    
                    checkParamsNum(funcName, 'Gamma', 'gamma', distribParams, [1, 3]);
                    if numel(distribParams)==3
                         m  = distribParams(1);
                         b  = distribParams(2);
                         a  = distribParams(3);
                         validateParam(funcName, 'Gamma', 'gamma', '[m, b, a]', 'a', a, {'> 0'});
                         validateParam(funcName, 'Gamma', 'gamma', '[m, b, a]', 'b', b, {'> 0'});
                    else
                         m = 0;
                         b = 1;
                         a  = distribParams(1);
                         validateParam(funcName, 'Gamma', 'gamma', '[m, b, a]', 'a', a, {'> 0'});                         
                    end
                    
                    if a < 1
                         % If a<1, one can use GAMMA(a)=GAMMA(1+a)*UNIFORM(0,1)^(1/a);
                         out = m + b*(feval(funcName, 'gamma', 1+a, sampleSize)).*(rand(sampleSize).^(1/a));                         
                         
                    else
                         
                         d = a - 1/3;
                         c = 1/sqrt(9*d);
                         
                         x = randn( sampleSize );
                         v = 1+c*x;
                         
                         indxs = find(v <= 0);
                         while ~isempty(indxs)
                              indxsSize = size( indxs );
                              xNew = randn( indxsSize );
                              vNew = a+c*xNew;
                              
                              l = (vNew > 0);
                              v( indxs( l ) ) = vNew(l);
                              x( indxs( l ) ) = xNew(l);
                              indxs = indxs( ~l );
                         end
                         
                         u = rand( sampleSize );
                         v = v.^3;
                         x2 = x.^2;
                         out = d*v;
                         
                         indxs = find( (u>=1-0.0331*x2.^2) & (log(u)>=0.5*x2+d*(1-v+log(v))) );
                         while ~isempty(indxs)
                              indxsSize = size( indxs );
                              
                              x = randn( indxsSize );
                              v = 1+c*x;
                              indxs1 = find(v <= 0);
                              while ~isempty(indxs1)
                                   indxsSize1 = size( indxs1 );
                                   xNew = randn( indxsSize1 );
                                   vNew = a+c*xNew;
                                   
                                   l1 = (vNew > 0);
                                   v( indxs1(l1) ) = vNew(l1);
                                   x( indxs1(l1) ) = xNew(l1);
                                   indxs1 = indxs1( ~l1 );
                              end
                              
                              u = rand( indxsSize );
                              v = v .* v .* v;
                              x2 = x.*x;
                              
                              l = (u<1-0.0331*x2.*x2) | (log(u)<0.5*x2+d*(1-v+log(v)));
                              out( indxs( l ) ) = d*v(l);
                              indxs = indxs( ~l );
                         end % while ~isempty(indxs)
                         
                         out = m + b*out;
                         
                    end % if a < 1, else ...
               
               case {'geometric', 'geom', 'furry'}
                    % START geometric HELP START geom HELP START furry HELP
                    % THE GEOMETRIC DISTRIBUTION
                    %
                    % pdf(n) = p*(1-p)^(n-1);
                    % 
                    % Mean = 1/p;
                    % Variance = (1-p)/p^2;
                    % Mode = 1;
                    %
                    % PARAMETERS:
                    %    p - probability of success (0<p<1)
                    %
                    % SUPPORT:
                    %   n,  n = 1, 2, 3, 4, ...
                    %
                    % CLASS:
                    %   Discrete distributions
                    %
                    % NOTES:
                    %  1. The Geometric distribution is the discrete version of 
                    %     the Exponential distribution.
                    %  2. The Geometric distribution is sometimes called 
                    %     the Furry distribution.
                    %  3. In a series of Bernoulli trials, with Prob(success) = p, 
                    %     the number of trials required to realize the first 
                    %     success is ~Geometric(p).
                    %  4. For the k'th success, see the Negative Binomial distribution.
                    %  5. There is another definition of Geometric distribution:
                    %       In a series of Bernoulli trials, with Prob(success) = p, 
                    %       it defines probability that there are n failures before first success.
                    %       Then: 
                    %        Pdf(n) = p*(1-p)^n; n = 0, 1, 2, 3 ...
                    %        Mean = q/p;
                    %        Var = q/p^2                    
                    %       The only difference between two definitions is shift by one.
                    %       To generate a random variable according to this definition run:
                    %         y=randraw('geom', p, sampleSize) - 1;
                    %
                    % USAGE:
                    %   randraw('geom', p, sampleSize) - generate sampleSize number
                    %         of variates from the Geometric distribution with 
                    %         probability of success 'p'
                    %   randraw('geom') - help for the Geometric distribution;
                    %
                    % EXAMPLES:
                    %  1.   y = randraw('geom', 0.1, [1 1e5]);
                    %  2.   y = randraw('geom', 0.22, 1, 1e5);
                    %  3.   y = randraw('geom', 0.5, 1e5 );
                    %  4.   y = randraw('geom', 0.99, [1e5 1] );
                    %  5.   randraw('geom');                          
                    % END geometric HELP END geom HELP END furry HELP
                    
                    checkParamsNum(funcName, 'Geometric', 'geom', distribParams, [1]);  
                    p  = distribParams(1);
                    validateParam(funcName, 'Geometric', 'geom', 'p', 'p', p, {'> 0'});
                    validateParam(funcName, 'Geometric', 'geom', 'p', 'p', p, {'< 1'});
                    
                    out = ceil( log( rand( sampleSize ) ) / log( 1 - p ) );
                    
               case {'gig'}
                    % START gig HELP
                    % THE GENERALIZED INVERSE GAUSSIAN DISTRIBUTION
                    %     GIG(lam, chi, psi)
                    %
                    % pdf = (psi/chi)^(lam/2)*y.^(lam-1)/(2*besselk(lam, sqrt(chi*psi))) .* exp(-1/2*(chi./y + psi*y));  y > 0 
                    %
                    % Mean = sqrt( chi / psi ) * besselk(lam+1,sqrt(chi*psi),1)/besselk(lam,sqrt(chi*psi),1);
                    % Variance = chi/psi * besselk(lam+2,sqrt(chi*psi),1)/besselk(lam,sqrt(chi*psi),1) - Mean^2;
                    %
                    % PARAMETERS:
                    %   chi>0,  psi>=0  if lam<0;
                    %   chi>0,  psi>0   if lam=0;
                    %   chi>=0, psi>0   if lam>0;
                    %
                    % SUPPORT:
                    %   y,  y >= 0
                    %
                    % CLASS:
                    %   Continuous skewed distributions
                    %
                    % NOTES:
                    %    1) GIG(lam, chi, psi) = 1/c * GIG(lam, chi*c, psi/c), for all c>=0
                    %    2) GIG(lam, chi, psi) = sqrt(chi/psi) * GIG(lam, sqrt(psi*chi), sqrt(psi*chi));
                    %    3) GIG(lam, chi, psi) = 1 / GIG(-lam, psi, chi);
                    %   
                    %   Special cases of GIG distribution are the gamma distribution (chi=0), the
                    %     reciprocal gamma distribution (psi=0), the inverse Gaussian distribution
                    %     (lam = -1/2), and the inverse Gaussian or random walk distribution (lam=1/2).
                    %
                    % USAGE:
                    %   randraw('gig', [lam, chi, psi], sampleSize) - generate sampleSize number
                    %         of variates from the Generalized Inverse Gaussian distribution with 
                    %         parameters 'lam', 'chi' and 'psi'
                    %   randraw('gig') - help for the Generalized Inverse Gaussian distribution;
                    %
                    % EXAMPLES:
                    %  1.   y = randraw('gig', [-1, 2, 0], [1 1e5]);
                    %  2.   y = randraw('gig', [2, 3, 4], 1, 1e5);
                    %  3.   y = randraw('gig', [0, 1.1, 2.2], 1e5 );
                    %  4.   y = randraw('gig', [2.5, 3.5, 4.5], [1e5 1] );
                    %  5.   y = randraw('gig', [0.5, 0.6, 0.7], [1e5 1] );
                    %  6.   y = randraw('gig', [0, 1.3718, 1], [1e5 1]);
                    %  7.   randraw('gig');                       
                    % END gig HELP
                    
                    % Reference:
                    %  1. Dagpunar, J.S., "Principles of random variate generation,"
                    %        Clarendon Press, Oxford, 1988.   ISBN 0-19-852202-9
                    %  2. Dagpunar, J.S., "An easily implemented generalized inverse Gaussian generator,"
                    %        Commun. Statist. Simul. 18(2), 1989, pp 703-710.
                    
                    checkParamsNum(funcName, 'Generalized Inverse Gaussian', 'gig', distribParams, [3]);
                    lam = distribParams(1);
                    chi = distribParams(2);
                    psi = distribParams(3);
                    
                    if lam < 0,
                         validateParam(funcName, 'Generalized Inverse Gaussian', 'gig', '[lambda, chi, psi]', 'chi', chi, {'> 0'});
                         validateParam(funcName, 'Generalized Inverse Gaussian', 'gig', '[lambda, chi, psi]', 'psi', psi, {'>=0'});
                    elseif lam > 0,
                         validateParam(funcName, 'Generalized Inverse Gaussian', 'gig', '[lambda, chi, psi]', 'chi', chi, {'>=0'});
                         validateParam(funcName, 'Generalized Inverse Gaussian', 'gig', '[lambda, chi, psi]', 'psi', psi, {'> 0'});
                    else % lam==0
                         validateParam(funcName, 'Generalized Inverse Gaussian', 'gig', '[lambda, chi, psi]', 'chi', chi, {'> 0'});
                         validateParam(funcName, 'Generalized Inverse Gaussian', 'gig', '[lambda, chi, psi]', 'psi', psi, {'> 0'});                         
                    end
                    
                    if chi == 0,
                         % Gamma distribution: Gamma(m=0, b=2/psi, lam)
                         out = feval(funcName, 'gamma', [0, 2/psi, lam], sampleSize);
                         varargout{1} = out;
                         return;
                    end
                    
                    if psi == 0,
                         % Reciprocal Gamma distribution: Gamma(m=0, b=2/chi, -lam)
                         out = feval(funcName, 'gamma', [0, 2/chi, -lam], sampleSize);
                         varargout{1} = 1./out;
                         return;
                    end
                    
                    h = lam;
                    b = sqrt( chi * psi );
                          
                    m = ( h-1+sqrt((h-1)^2+b^2) ) / b;  % Mode
                    log_1_over_pm = -(h-1)/2*log(m) + b/4*(m + (1/m));

                    r = (6*m + 2*h*m - b*m^2 + b)/(4*m^2);
                    s = (1 + h - b*m)/(2*m^2);
                    p = (3*s - r^2)/3;
                    q = (2*r^3)/27 - (r*s)/27 + b/(-4*m^2);
                    eta = sqrt(-(p^3)/27);
                         
                    y1  = 2*exp(log(eta)/3) * cos(acos(-q/(2*eta))/3) - r/3;
                    y2  = 2*exp(log(eta)/3) * cos(acos(-q/(2*eta))/3 + 2/3*pi) - r/3;
                         
                    if (h<=1 & b<=1) | abs(q/eta)>2 | y1<0 | y2>0
                         % without shifting by m                        
                                                 
                         ym = (-h-1 + sqrt((h+1)^2 + b^2))/b;
                        
                         % a = vplus/uplus
                         a = exp(-0.5*h*log(m*ym) + 0.5*log(m/ym) + b/4*(m + 1/m - ym - 1.0/ym));

                         u = rand( sampleSize );
                         v = rand( sampleSize );
                         out = a * (v./u);
                         indxs = find( log(u) > (h-1)/2*log(out) - b/4*(out + 1./out) + log_1_over_pm );
                         while ~isempty( indxs )
                              indxsSize = size( indxs );
                              u = rand( indxsSize );
                              v = rand( indxsSize );
                              outNew = a * (v./u);
                              l = log(u) <= (h-1)/2*log(outNew) - b/4*(outNew + 1./outNew) + log_1_over_pm;
                              out( indxs( l ) ) = outNew(l);
                              indxs = indxs( ~l );
                         end                      

                    else % if h<=1 & b<=1
                         % with shifting by m                         
                         
                         vplus = exp( log_1_over_pm + log(1/y1) + (h-1)/2*log(1/y1 + m) - ...
                              b/4*(1/y1 + m + 1/(1/y1 + m)) );
                         vminus = -exp( log_1_over_pm + log(-1/y2) + (h-1)/2*log(1/y2 + m) - ...
                              b/4*(1/y2 + m + 1/(1/y2 + m)) );  
                         
                         u = rand( sampleSize );
                         v = vminus + (vplus - vminus) * rand( sampleSize );
                         z = v ./ u;
                         clear('v');
                         indxs = find( z < -m );
                         
                         while ~isempty(indxs),
                              indxsSize = size( indxs );
                              uNew = rand( indxsSize );
                              vNew = vminus + (vplus - vminus) * rand( indxsSize );
                              zNew = vNew ./ uNew;
                              l = (zNew >= -m);
                              z( indxs( l ) ) = zNew(l);
                              u( indxs( l ) ) = uNew(l);
                              indxs = indxs( ~l );
                         end
                         
                         out = z + m;
                         indxs = find( log(u) > (log_1_over_pm + (h-1)/2*log(out) - b/4*(out + 1./out)) );
                         
                         while ~isempty(indxs),
                              indxsSize = size( indxs );                             
                              u = rand( indxsSize );
                              v = vminus + (vplus - vminus) * rand( indxsSize );
                              z = v ./ u;
                              clear('v');
                              indxs1 = find( z < -m );
                              while ~isempty(indxs1),
                                   indxsSize1 = size( indxs1 );
                                   uNew = rand( indxsSize1 );
                                   vNew = vminus + (vplus - vminus) * rand( indxsSize1 );
                                   zNew = vNew ./ uNew;
                                   l = (zNew >= -m);
                                   z( indxs1( l ) ) = zNew(l);
                                   u( indxs1( l ) ) = uNew(l);
                                   indxs1 = indxs1( ~l );
                              end
                              
                              outNew = z + m;
                              l = ( log(u) <= (log_1_over_pm + (h-1)/2*log(outNew) - b/4*(outNew + 1./outNew)) );
                              out( indxs(l) ) = outNew( l );
                              indxs = indxs( ~l );
                              
                         end
                         
                    end %% if h<=1 & b<=1, else ...
 
                    out = sqrt( chi / psi ) * out;
                    
               case {'gh'}
                    % START gh HELP
                    % THE GENERALIZED HYPERBOLIC DISTRIBUTION
                    %   GH(lam, alpha, beta, mu, delta)
                    %
                    %  pdf =  (alpha^2-beta^2)^(lam/2) / (sqrt(2*pi) * alpha^(lam-1/2) * delta^lam * ... 
                    %                   besselk(lam, delta*sqrt(alpha^2-beta^2) ) ) * ...
                    %            (delta^2 + (y-mu).^2).^(1/2*(lam-1/2)) .* ...
                    %             besselk( lam-1/2, alpha*sqrt(delta^2 + (y-mu).^2) ) .* ...
                    %             exp( beta*(y-mu) );
                    %
                    %  Mean = mu + beta*delta^2/(delta*sqrt(alpha^2-beta^2)) * besselk(lam+1, delta*sqrt(alpha^2-beta^2) ) / ...
                    %           besselk(lam, delta*sqrt(alpha^2-beta^2) );                    
                    %  Variance = delta^2 * ( besselk(lam+1, zeta)/(zeta*besselk(lam, zeta)) + ...
                    %               beta^2*delta^2/zeta^2 * (besselk(lam+2, zeta)/besselk(lam, zeta) - ...
                    %               (besselk(lam+1, zeta)/besselk(lam, zeta))^2) );
                    %       where zeta = delta*sqrt(alpha^2-beta^2);
                    %
                    % PARAMETERS:
                    %     lam,  -Inf < lam < Inf;
                    %     alpha - shape parameter (alpha>0) (steepness)
                    %     beta -  0 <= abs(beta) < alpha  (skewness)
                    %     mu - location parameter (-Inf < mu < Inf)
                    %     delta - scale parameter (delta > 0)       
                    %
                    % SUPPORT:
                    %   y,  -Inf < y < Inf;
                    %
                    % CLASS:
                    %   Continuous skewed distributions
                    %
                    % USAGE:
                    %   randraw('gh', [lam, alpha, beta, mu, delta], sampleSize) - generate sampleSize number
                    %         of variates from the Generalized Hyperbolic distribution with 
                    %         parameters [lam, alpha, beta, mu, delta]
                    %   randraw('gh') - help for the Generalized Hyperbolic distribution;
                    %
                    % EXAMPLES:
                    %  1.   y = randraw('gh', [3, 4, 3, 7.5, 1.5], [1 1e5]);
                    %  2.   y = randraw('gh', [3, 4, 3, 8.5, 1.5], 1, 1e5);
                    %  3.   y = randraw('gh', [3, 4, 3, 9.5, 1.5], 1e5 );
                    %  4.   y = randraw('gh', [3, 4, 3, 12.5, 1.5], [1e5 1] );
                    %  5.   randraw('gh');                      
                    % END gh HELP                    
                    
                    checkParamsNum(funcName, 'GH', 'gh', distribParams, [5]);
                      
                    lam   = distribParams(1);
                    alpha = distribParams(2);
                    beta  = distribParams(3);
                    mu    = distribParams(4);
                    delta = distribParams(5);
                    
                                        
                    validateParam(funcName, 'GH', 'gh', '[lam, alpha, beta, mu, delta]', 'alpha', alpha, {'> 0'});
                    validateParam(funcName, 'GH', 'gh', '[lam, alpha, beta, mu, delta]', 'delta', delta, {'> 0'});
                    validateParam(funcName, 'GH', 'gh', '[lam, alpha, beta, mu, delta]', 'alpha-abs(beta)', alpha-abs(beta), {'> 0'});
                    
                    ygig = feval(funcName, 'gig', [lam, delta^2, alpha^2-beta^2], sampleSize);
                    
                    out = mu + beta*ygig + sqrt(ygig).*randn( sampleSize );
                    
               case {'gompertz'}
                    % START gompertz HELP
                    % THE GOMPERTZ DISTRIBUTION
                    %
                    %  pdf(y) = b * c.^y * exp(-b*(c.^y-1)/log(c)); y>=0; b>0; c>1
                    %  cdf(y) = 1 - exp(-b*(c.^y-1)/log(c)); y>=0; b>0; c>1
                    %
                    %  Mean = exp(b/log(c)) * (-1/log(c)) * (-expint(b/log(c)));
                    %  Variance = 
                    %
                    % PARAMETERS:  
                    %   b - shape parameter (b>0)
                    %   c - shape parameter (c>1)
                    %
                    % SUPPORT:      
                    %   y,   y>=0
                    %
                    % CLASS:
                    %   Continuous skewed distributions
                    %
                    % NOTES:
                    %   There are several forms given for the Gompertz distribution in the literature.
                    %   In particular, one common form uses the parameter alpha where alpha=log(c).
                    %   
                    %   The Gompertz distribution is frequently used by actuaries as a distribution 
                    %   of length of life.
                    %
                    % USAGE:
                    %   randraw('gompertz', [b, c], sampleSize) - generate sampleSize number
                    %         of variates from Gompertz distribution with shape parameters 'b' 
                    %         and 'c';
                    %   randraw('gompertz') - help for Gompertz distribution;
                    %
                    % EXAMPLES:
                    %  1.   y = randraw('gompertz', [1 2], [1 1e5]);
                    %  2.   y = randraw('gompertz', [2 3], 1, 1e5);
                    %  3.   y = randraw('gompertz', [1.1 5], 1e5 );
                    %  4.   y = randraw('gompertz', [2.3 4.8], [1e5 1] );
                    %  5.   randraw('gompertz');                    
                    % END gompertz HELP    
                    
                    % Method:
                    %
                    % Inverse CDF transformation method.
                    %
                    % Reference:
                    %   
                    %  Dennis Kunimura, "The Compertz Distribution - Estimation of Parameters,"
                    %    Actuarial Research Clearing House, 1998, Vol.2
                    checkParamsNum(funcName, 'Gompertz', 'gompertz', distribParams, [2]);  
                    b  = distribParams(1);
                    c  = distribParams(2);
                    validateParam(funcName, 'Gompertz', 'gompertz', '[b, c]', 'b', b, {'> 0'});
                    validateParam(funcName, 'Gompertz', 'gompertz', '[b, c]', 'c', c, {'> 1'});
                    
                    out = log( 1 - log(1-rand(sampleSize))*log(c)/b ) / log(c);                    

               case {'halfcosine', 'hcosine', 'hcos'}
                    % START halfcosine HELP
                    % THE HALF-COSINE DISTRIBUTION
                    %
                    % Standard Half-cosine distribution:
                    %   pdf(y) = 1/4 * cos( y/2 );  -pi <= y <= pi
                    %   cdf(y) = 1/2 * ( 1 + sin( y/2 ) );   -pi <= y <= pi
                    %
                    %  Mean = 0;
                    %  Variance = pi^2-8;
                    %
                    % General half-cosine distribution:
                    %   pdf(y) = pi/(4*a) * cos( pi*(y-t)/(2*s) );  t-s <= y <= t+s
                    %   cdf(y) = 1/2 * ( 1 + sin( pi*(y-t)/(2*s) ) );   t-s <= y <= t+s
                    %
                    %  Mean = t;
                    %  Variance = (1-8/pi^2)*s^2;
                    %
                    % PARAMETERS:  
                    %   t - location
                    %   s -scale; s>0
                    %
                    % SUPPORT:      
                    %   y,   -pi <= y <= pi   - standard Half-cosine distribution
                    %    or
                    %   y,   t-s <= y <= t+s  - generalized Half-cosine distribution
                    %
                    % CLASS:
                    %   Continuous distributions
                    %
                    % USAGE:
                    %   randraw('halfcosine', [], sampleSize) - generate sampleSize number
                    %         of variates from standard  Half-cosine distribution;
                    %   randraw('halfcosine', [t, s], sampleSize) - generate sampleSize number
                    %         of variates from generalized  Half-cosine distribution
                    %         with location parameter 't' and scale parameter 's';
                    %   randraw('halfcosine') - help for Half-cosine distribution;
                    %
                    % EXAMPLES:
                    %  1.   y = randraw('halfcosine', [], [1 1e5]);
                    %  2.   y = randraw('halfcosine', [], 1, 1e5);
                    %  3.   y = randraw('halfcosine', [], 1e5 );
                    %  4.   y = randraw('halfcosine', [10 3], [1e5 1] );
                    %  5.   randraw('halfcosine');
                    %
                    % END halfcosine HELP
                    
                    checkParamsNum(funcName, 'Half-Cosine', 'halfcosine', distribParams, [0, 2]);  
                    if numel(distribParams)==2
                         t  = distribParams(1);
                         s  = distribParams(2);  
                         validateParam(funcName, 'Half-Cosine', 'halfcosine', '[t, s]', 's', s, {'> 0'});
                    else
                         t = 0;
                         s = pi;                        
                    end                       
                    
                    out = t + s*2/pi*asin(2*rand(sampleSize)-1);
                    
               case {'hyperbolicsecant', 'hsecant', 'hsec'}
                    % START hsecant HELP START hsec HELP START hyperbolicsecant HELP
                    % THE HYPERBOLIC SECANT DISTRIBUTION
                    %
                    %  Standard form of the Hyperbolic Secant distribution
                    %    pdf(y) = sech(y)/pi;
                    %    cdf(y) = 2*atan(exp(y))/pi; 
                    %
                    %    Mean = Median = Mode = 0;
                    %    Variance = pi^2/4;
                    %    Skewness = 0;
                    %    Kurtosis = 2;
                    %
                    %  General form of the Hyperbolic Secant distribution
                    %    pdf(y) = sech((y-a)/b)/(b*pi);
                    %    cdf(y) = 2*atan(exp((y-a)/b))/pi;                    
                    %
                    %    Mean = Median = Mode = a;
                    %    Variance = (pi*b)^2/4;
                    %    Skewness = 0;
                    %    Kurtosis = 2;
                    %
                    % PARAMETERS:  
                    %    a - location;
                    %    b - scale; (b>0)
                    %                      
                    % SUPPORT:      
                    %   y,   -Inf < y < Inf 
                    %
                    % CLASS:
                    %   Continuous symmetric distributions
                    %
                    % NOTES:
                    %  1. The Hyperbolic Secant is related to the Logistic distribution.
                    %  2. If Z ~Hyperbolic Secant, then W = exp(Z) ~Half Cauchy.
                    %  3. The Hyperbolic Secant distribution is used in lifetime analysis.
                    %
                    % USAGE:
                    %   randraw('hsecant', [], sampleSize) - generate sampleSize number
                    %         of variates from standard Hyperbolic Secant distribution;                    
                    %   randraw('hsecant', [a, b], sampleSize) - generate sampleSize number
                    %         of variates from generalized Hyperbolic Secant distribution
                    %         with location parameter 'a' and scale parameter 'b';
                    %   randraw('hsecant') - help for Hyperbolic Secant distribution;
                    %
                    % EXAMPLES:
                    %  1.   y = randraw('hsecant', [], [1 1e5]);
                    %  2.   y = randraw('hsecant', [-1 4], 1, 1e5);
                    %  3.   y = randraw('hsecant', [], 1e5 );
                    %  4.   y = randraw('hsecant', [10.1 3.2], [1e5 1] );
                    %  5.   randraw('hsecant');                    
                    % END hsecant HELP END hsec HELP END hyperbolicsecant HELP
                    
                    checkParamsNum(funcName, 'Hyperbolic Secant', 'hsecant', distribParams, [0, 2]);  
                    if numel(distribParams)==2
                         a  = distribParams(1);
                         b  = distribParams(2);  
                         validateParam(funcName, 'Hyperbolic Secant', 'hsecant', '[a, b]', 'b', b, {'> 0'});
                    else
                         a = 0;
                         b = 1;                        
                    end   
                    
                    out = a + b* log(tan(pi/2*rand(sampleSize)));
                    
               case {'hypergeom', 'hypergeometric'}
                    % START hypergeom HELP START hypergeometric HELP
                    % THE HYPERGEOMETRIC DISTRIBUTION
                    % If Y is the number of SUCCESSES in a completely random sample of size n drawn from
                    % a population consisting of M SUCCESSES and (N-M) FAILURES, then Y distributed according
                    %  to Hypergeometric distribution
                    %
                    % pdf(y) = nchoosek(M,y)*nchoosek(N-M,n-y) / nchoosek(N,n) = ...
                    %          exp( gammaln(M+1) - gammaln(M-y+1) - gammaln(y+1) + ...
                    %               gammaln(N-M+1) - gammaln(N-M-n+y+1) - gammaln(n-y+1) + ...
                    %               gammaln(n+1) + gammaln(N-n+1) - gammaln(N+1) );
                    %
                    %    max(0, n-N+M) <= y <= min(n,M)
                    %
                    % Mean = n*(M/N);
                    % Variance = (N-n)/(N-1)*n*M/N*(1-M/N);
                    % Mode = floor( (M+1)*(n+1)/(N+2) );
                    %
                    % PARAMETERS:
                    %   N,   N = 2, 3, 4, ...
                    %   M,   0 < M < N
                    %   n,   0 < n < N
                    %
                    % SUPPORT:
                    %   y,  y is integer and  max(0, n-N+M) <= y <= min(n,M), 
                    %
                    % CLASS:
                    %   Discrete distributions                    
                    %
                    % NOTES:
                    %  1. In the urn model: 
                    %     From an urn with white and black balls a random sample is drawn without
                    %     replacement, then
                    %     N = total number of balls in the urn;
                    %     M = number of white balls in the urn;
                    %     n = sample size (number of balls drawn without replacement);
                    %     Y = number of white balls in the sample.
                    %
                    %  2. When the population size is large (i.e. N is large) the hypergeometric 
                    %     distribution can be approximated reasonably well with a binomial 
                    %     distribution with parameters n (number of trials) and p = M / N 
                    %     (probability of success in a single trial).
                    %
                    % USAGE:
                    %   randraw('hypergeom', [N, M, n], sampleSize) - generate sampleSize number
                    %         of variates from the  Hypergeometric distribution
                    %         with parameters N, M and n;
                    %   randraw('hypergeom') - help for the  Hypergeometric distribution;
                    %
                    % EXAMPLES:
                    %  1.   y = randraw('hypergeom', [20 13 17], [1 1e5]);
                    %  2.   y = randraw('hypergeom', [30 22 14], 1, 1e5);
                    %  3.   y = randraw('hypergeom', [50 3  22], 1e5 );
                    %  4.   y = randraw('hypergeom', [33 32 10], [1e5 1] );
                    %  5.   randraw('hypergeom');      
                    % 
                    % SEE ALSO:
                    %  BINOMIAL distribution
                    % END hypergeom HELP END hypergeometric HELP

                    checkParamsNum(funcName, 'Hypergeometric', 'hypergeom', distribParams, [3]);
                    N = distribParams(1);
                    M = distribParams(2);
                    n = distribParams(3);
                    validateParam(funcName, 'Hypergeometric', 'hypergeom', '[N, M, n]', 'N', N, {'> 1', '==integer'});
                    validateParam(funcName, 'Hypergeometric', 'hypergeom', '[N, M, n]', 'M', M, {'> 0', '==integer'});
                    validateParam(funcName, 'Hypergeometric', 'hypergeom', '[N, M, n]', 'n', n, {'> 0', '==integer'});
                    validateParam(funcName, 'Hypergeometric', 'hypergeom', '[N, M, n]', 'N-M', N-M, {'> 0'});
                    validateParam(funcName, 'Hypergeometric', 'hypergeom', '[N, M, n]', 'N-n', N-n, {'> 0'});
                                        
                    mode = floor( (M+1)/(N+2)*(n+1) );
                    if ~isfinite(mode)
                         warning('Numeric Overflow !');
                         varargout{1} = [];
                         return;
                    end
                    pmode = exp( gammaln(M+1) - gammaln(M-mode+1) - gammaln(mode+1) + ...
                         gammaln(N-M+1) - gammaln(N-M-n+mode+1) - gammaln(n-mode+1) + ...
                         gammaln(n+1) + gammaln(N-n+1) - gammaln(N+1) );

                    if pmode < 5e-10
                         varargout{1} = repmat(mode, sampleSize);
                         return;                         
                    end
                    
                    if ~isfinite(pmode)
                         varargout{1} = feval(funcName, 'binomial', [n M/N], sampleSize);
                    end
                    if pmode==1,
                         varargout{1} = repmat(mode, sampleSize);
                         return;
                    end
                    % nchoosek(M,y)*nchoosek(N-M,n-y) / nchoosek(N,n)
                    t=pmode;
                    ii = mode+1;
                    while t*2147483648 > 1
                         t = t * (M-ii+1)/(ii) *(n-ii+1)/(N-M-n+ii);
                         ii = ii + 1;
                    end 
                    last=ii-2;
                                   
                    t=pmode;
                    j=-1;
                    for ii=mode-1:-1:0 
                         t = t * (ii+1)/(M-ii) *(N-M-n+ii+1)/(n-ii);
                         if t*2147483648 < 1
                              j=ii;
                              break;
                         end
                    end                    
                    offset=j+1;
                    sizeP=last-offset+1;

                    P = zeros(1, sizeP);

                    ii = (mode+1):last;
                    P(mode-offset+1:last-offset+1) = round( 2^30*pmode*cumprod([1, (M-ii+1)./(ii).*(n-ii+1)./(N-M-n+ii)] ) );
                    
                    ii = (mode-1):-1:offset;
                    P(mode-offset:-1:1) = round( 2^30*pmode*cumprod((ii+1)./(M-ii).*(N-M-n+ii+1)./(n-ii)) );
                             
                    out = randFrom5Tbls( P, offset, sampleSize);
                       
                                   
               case {'ig', 'inversegauss', 'invgauss'}                   
                    %
                    % START ig HELP START inversegauss HELP  START invgauss HELP
                    % THE INVERSE GAUSSIAN DISTRIBUTION
                    %
                    % The Inverse Gaussian distribution is left skewed distribution whose
                    % location is set by the mean with the profile determined by the
                    % scale factor.  The random variable can take a value between zero and
                    % infinity.  The skewness increases rapidly with decreasing values of
                    % the scale parameter.
                    %
                    %
                    % pdf(y) = sqrt(chi/(2*pi*y^3)) * exp(-chi./(2*y).*(y/theta-1).^2);
                    % cdf(y) = normcdf(sqrt(chi./y).*(y/theta-1)) + ...
                    %            exp(2*chi/theta)*normcdf(sqrt(chi./y).*(-y/theta-1));
                    %
                    %   where  normcdf(x) = 0.5*(1+erf(y/sqrt(2))); is the standard normal CDF
                    %         
                    % Mean     = theta;
                    % Variance = theta^3/chi;
                    % Skewness = sqrt(9*theta/chi);
                    % Kurtosis = 15*mean/scale;
                    % Mode = theta/(2*chi)*(sqrt(9*theta^2+4*chi^2)-3*theta);
                    %
                    % PARAMETERS:
                    %  theta - location; (theta>0)
                    %  chi - scale; (chi>0)
                    %
                    % SUPPORT:
                    %  y,  y>0
                    %
                    % CLASS:
                    %   Continuous skewed distribution
                    %
                    % NOTES:
                    %   1. There are several alternate forms for the PDF, 
                    %      some of which have more than two parameters
                    %   2. The Inverse Gaussian distribution is often called the Inverse Normal
                    %   3. Wald distribution is a special case of The Inverse Gaussian distribution
                    %      where the mean is a constant with the value one.
                    %   4. The Inverse Gaussian distribution is a special case of The Generalized
                    %        Hyperbolic Distribution
                    %
                    % USAGE:
                    %   randraw('ig', [theta, chi], sampleSize) - generate sampleSize number
                    %         of variates from the Inverse Gaussian distribution with 
                    %         parameters theta and chi;
                    %   randraw('ig') - help for the Inverse Gaussian distribution;
                    %
                    % EXAMPLES:
                    %  1.   y = randraw('ig', [0.1, 1], [1 1e5]);
                    %  2.   y = randraw('ig', [3.2, 10], 1, 1e5);
                    %  3.   y = randraw('ig', [100.2, 6], 1e5 );
                    %  4.   y = randraw('ig', [10, 10.5], [1e5 1] );
                    %  5.   randraw('ig');
                    % 
                    % SEE ALSO:
                    %   WALD distribution
                    % END ig HELP END inversegauss HELP  END invgauss HELP 
                    
                    % Method:
                    %
                    % There is an efficient procedure that utilizes a transformation
                    % yielding two roots.
                    % If Y is Inverse Gauss random variable, then following to [1]
                    % we can write:
                    % V = chi*(Y-theta)^2/(Y*theta^2) ~ Chi-Square(1),
                    %
                    % i.e. V is distributed as a chi-square random variable with
                    % one degree of freedom.
                    % So it can be simply generated by taking a square of a
                    % standard normal random number.
                    % Solving this equation for Y yields two roots:
                    %
                    % y1 = theta + 0.5*theta/chi * ( theta*V - sqrt(4*theta*chi*V + ...
                    %      theta^2*V.^2) );
                    % and
                    % y2 = theta^2/y1;
                    %
                    % In [2] showed that  Y can be simulated by choosing y1 with probability
                    % theta/(theta+y1) and y2 with probability 1-theta/(theta+y1)
                    %
                    % References:
                    % [1] Shuster, J. (1968). On the Inverse Gaussian Distribution Function,
                    %         Journal of the American Statistical Association 63: 1514-1516.
                    %
                    % [2] Michael, J.R., Schucany, W.R. and Haas, R.W. (1976).
                    %     Generating Random Variates Using Transformations with Multiple Roots,
                    %     The American Statistician 30: 88-90.
                    %
                    %

                    checkParamsNum(funcName, 'Inverse Gaussian', 'ig', distribParams, [2]);
                    theta = distribParams(1);
                    chi = distribParams(2);
                    validateParam(funcName, 'Inverse Gaussian', 'ig', '[theta, chi]', 'theta', theta, {'> 0'});
                    validateParam(funcName, 'Inverse Gaussian', 'ig', '[theta, chi]', 'chi', chi, {'> 0'});

                    chisq1 = randn(sampleSize).^2;
                    out = theta + 0.5*theta/chi * ( theta*chisq1 - ...
                         sqrt(4*theta*chi*chisq1 + theta^2*chisq1.^2) );

                    l = rand(sampleSize) >= theta./(theta+out);
                    out( l ) = theta^2./out( l );

               case {'laplace' 'doubleexponential', 'doubleexp', 'bilateralexponential', 'bilateralexp'}
                    % START laplace HELP START doubleexponential HELP START doubleexp HELP START bilateralexponential HELP START bilateralexp HELP
                    % THE LAPLACE DISTRIBUTION
                    % (sometimes: double-exponential or bilateral exponential distribution)
                    %
                    % pdf = 1/(2*lam)*exp(-abs(y-theta)/lam);
                    % cdf = (y<=theta) .* 1/2*exp((y-theta)/lam) + (y>theta) .* (1 - 1/2*exp((theta-y)/lam));
                    %
                    % Mean = Median = Mode = theta;
                    % Variance = 2*lam^2;
                    % Skewness = 0;
                    % Kurtosis = 3;
                    %
                    % PARAMETERS:
                    %   theta  - location
                    %   lam   -  scale  (lam>0)
                    %
                    % SUPPORT:
                    %   y ,   -Inf < y < Inf
                    %
                    % CLASS:
                    %   Continuous symmetric distribution   
                    %
                    % USAGE:
                    %   randraw('laplace', [], sampleSize) - generate sampleSize number
                    %         of variates from the Laplace distribution with 
                    %         loaction parameter theta=0 and scale parameter lam=1;                    
                    %   randraw('laplace', [theta, lam], sampleSize) - generate sampleSize number
                    %         of variates from the Laplace distribution with 
                    %         loaction parameter theta and scale parameter lam;
                    %   randraw('laplace') - help for the Laplace distribution;
                    %
                    % EXAMPLES:
                    %  1.   y = randraw('laplace', [0, 1], [1 1e5]);
                    %  2.   y = randraw('laplace', [3.2, 10], 1, 1e5);
                    %  3.   y = randraw('laplace', [100.2, 6], 1e5 );
                    %  4.   y = randraw('laplace', [10, 10.5], [1e5 1] );
                    %  5.   randraw('laplace');                    
                    % END laplace HELP END doubleexponential HELP END doubleexp HELP END bilateralexponential HELP END bilateralexp HELP

                    checkParamsNum(funcName, 'Laplace', 'laplace', distribParams, [0, 2]);
                    if numel(distribParams)==2
                         theta  = distribParams(1);
                         lam  = distribParams(2);
                         validateParam(funcName, 'Laplace', 'laplace', '[theta, lam]', 'lam', lam, {'> 0'});
                    else
                         theta = 0;
                         lam = 1;
                    end
                    
                    u = rand( sampleSize );
                    out = zeros( sampleSize );
                    out(u<=0.5) = theta + lam*log(2*u(u<=0.5));
                    out(u>0.5) = theta - lam*log(2*(1-u(u>0.5)));
                    
               case {'logistic'}
                    % START logistic HELP
                    % THE LOGISTIC DISTRIBUTION
                    %   The logistic distribution is a symmetrical bell shaped distribution.
                    %   One of its applications is an alternative to the Normal distribution
                    %   when a higher proportion of the population being modeled is
                    %   distributed in the tails.
                    %
                    %  pdf(y) = exp((y-a)/k)./(k*(1+exp((y-a)/k)).^2);
                    %  cdf(y) = 1 ./ (1+exp(-(y-a)/k))
                    %
                    %  Mean = a;
                    %  Variance = k^2*pi^2/3;
                    %  Skewness = 0;
                    %  Kurtosis = 1.2;
                    %
                    % PARAMETERS:
                    %  a - location;
                    %  k - scale (k>0);
                    %
                    % SUPPORT:
                    %   y,  -Inf < y < Inf
                    %
                    % CLASS:
                    %   Continuous symmetric distribution                      
                    %
                    % USAGE:
                    %   randraw('logistic', [], sampleSize) - generate sampleSize number
                    %         of variates from the standard Logistic distribution with 
                    %         loaction parameter a=0 and scale parameter k=1;                    
                    %   randraw('logistic', [a, k], sampleSize) - generate sampleSize number
                    %         of variates from the Logistic distribution with 
                    %         loaction parameter 'a' and scale parameter 'k';
                    %   randraw('logistic') - help for the Logistic distribution;
                    %
                    % EXAMPLES:
                    %  1.   y = randraw('logistic', [], [1 1e5]);
                    %  2.   y = randraw('logistic', [0, 4], 1, 1e5);
                    %  3.   y = randraw('logistic', [-1, 10.2], 1e5 );
                    %  4.   y = randraw('logistic', [3.2, 0.3], [1e5 1] );
                    %  5.   randraw('logistic');                       
                    % END logistic HELP
                    
                    % Method:
                    %
                    % Inverse CDF transformation method.

                    checkParamsNum(funcName, 'Logistic', 'logistic', distribParams, [0, 2]);
                    if numel(distribParams)==2
                         a  = distribParams(1);
                         k  = distribParams(2);
                         validateParam(funcName, 'Laplace', 'laplace', '[a, k]', 'k', k, {'> 0'});
                    else
                         a = 0;
                         k = 1;
                    end

                    u1 = rand( sampleSize );
                    out = a - k*log( 1./u1 - 1 );

               case { 'lognorm', 'lognormal', 'cobbdouglas', 'antilognormal' }
                    % START lognorm HELP START lognormal HELP START cobbdouglas HELP START antilognormal HELP
                    % THE LOG-NORMAL DISTRIBUTION
                    % (sometimes: Cobb-Douglas or antilognormal distribution)
                    %
                    % pdf = 1/(k*sqrt(2*pi)) * exp(-1/2*((log(y)-a)/k)^2)
                    % cdf = 1/2*(1 + erf((log(y)-a)/(k*sqrt(2))));
                    % 
                    % Mean = exp( a + k^2/2 );
                    % Variance = exp(2*a+k^2)*( exp(k^2)-1 );
                    % Skewness = (exp(1)+2)*sqrt(exp(1)-1), for a=0 and k=1;
                    % Kurtosis = exp(4) + 2*exp(3) + 3*exp(2) - 6; for a=0 and k=1;
                    % Mode = exp(a-k^2);
                    %
                    % PARAMETERS:
                    %  a - location
                    %  k - scale (k>0)
                    %
                    % SUPPORT:
                    %   y,  y>0
                    %
                    % CLASS:
                    %   Continuous skewed distribution                      
                    %
                    % NOTES:
                    %  1) The LogNormal distribution is always right-skewed
                    %  2) Parameters a and k are the mean and standard deviation 
                    %     of y in (natural) log space.
                    %
                    % USAGE:
                    %   randraw('lognorm', [], sampleSize) - generate sampleSize number
                    %         of variates from the standard Lognormal distribution with 
                    %         loaction parameter a=0 and scale parameter k=1;                    
                    %   randraw('lognorm', [a, k], sampleSize) - generate sampleSize number
                    %         of variates from the Lognormal distribution with 
                    %         loaction parameter 'a' and scale parameter 'k';
                    %   randraw('lognorm') - help for the Lognormal distribution;
                    %
                    % EXAMPLES:
                    %  1.   y = randraw('lognorm', [], [1 1e5]);
                    %  2.   y = randraw('lognorm', [0, 4], 1, 1e5);
                    %  3.   y = randraw('lognorm', [-1, 10.2], 1e5 );
                    %  4.   y = randraw('lognorm', [3.2, 0.3], [1e5 1] );
                    %  5.   randraw('lognorm');                                           
                    %END lognorm HELP END lognormal HELP END cobbdouglas HELP END antilognormal HELP
                    
                    checkParamsNum(funcName, 'Lognormal', 'lognorm', distribParams, [0, 2]);
                    if numel(distribParams)==2
                         a  = distribParams(1);
                         k  = distribParams(2);
                         validateParam(funcName, 'Lognormal', 'lognorm', '[a, k]', 'k', k, {'> 0'});
                    else
                         a = 0;
                         k = 1;
                    end

                    out = exp( a + k * randn( sampleSize ) );

               case {'maxwell'}
                    % START maxwell HELP
                    % THE MAXWELL DISTRIBUTION
                    %
                    % pdf(y) = 1/a^3 * sqrt(2/pi) * y.^2 * exp(-y.^2/(2*a^2));  a > 0, y >= 0                    
                    % cdf(y) = gammainc(3/2, y.^2/(2*a^2));
                    %
                    % Mean     = 2*a*sqrt(2/pi);
                    % Variance = a^2*(3-8/pi);
                    % Skewness = 2*(16/pi-5)*sqrt(2/pi) / (3-8/pi)^(3/2) = 0.48569282804959
                    % Kurtosis = (15-8/pi)/(3-8/pi)^2 - 3 ???
                    %
                    % PARAMETERS:
                    %   a - scale parameter (a > 0)
                    %
                    % SUPPORT:
                    %   y, y >= 0
                    %
                    % CLASS:
                    %   Continuous skewed distribution                      
                    %
                    % NOTES:
                    %  The distribution of speeds of molecules in thermal equilibrium as given by
                    %  statistical mechanics and named after the famous scottish physicist James
                    %  Clerk Maxwell (1831-1879).
                    %
                    % USAGE:                 
                    %   randraw('maxwell', a, sampleSize) - generate sampleSize number
                    %         of variates from the Maxwell distribution with 
                    %         scale parameter 'a';
                    %   randraw('maxwell') - help for the Maxwell distribution;
                    %
                    % EXAMPLES:
                    %  1.   y = randraw('maxwell', 1.1, [1 1e5]);
                    %  2.   y = randraw('maxwell', 0.5, 1, 1e5);
                    %  3.   y = randraw('maxwell', 10, 1e5 );
                    %  4.   y = randraw('maxwell', 5.5, [1e5 1] );
                    %  5.   randraw('maxwell');                       
                    % END maxwell HELP
                    
                    checkParamsNum(funcName, 'Maxwell', 'maxwell', distribParams, [1]);
                    a  = distribParams(1);
                    validateParam(funcName, 'Maxwell', 'maxwell', 'a', 'a', a, {'> 0'});

                    out = sqrt( randn(sampleSize).^2 + randn(sampleSize).^2 + ...
                         randn(sampleSize).^2 ) * a;

%                case {'nakagamim', 'nakagami-m', 'nakagami'}
%                     % START nakagamim HELP START nakagami-m HELP START nakagami HELP                   
%                     % END nakagamim HELP END nakagami-m HELP END nakagami HELP
%                     
%                     checkParamsNum(funcName, 'Nakagami-m', 'nakagamim', distribParams, [1]);
%                     a  = distribParams(1);
%                     validateParam(funcName, 'Nakagami-m', 'nakagamim', 'a', 'a', a, {'> 0'});
% 
%                     out = sqrt( randn(sampleSize).^2 + randn(sampleSize).^2 + ...
%                          randn(sampleSize).^2 ) * a;
                    
               case {'negativebinomial', 'negbinomial', 'negbinom', 'pascal'}
                    % START negbinom HELP START pascal HELP
                    % THE NEGATIVE BINOMIAL DISTRIBUTION
                    %  ( sometimes: Pascal distribution )
                    %
                    % Negative Binomial (also known as the Pascal or Polya) distribution
                    % gives the probability of r-1 successes and y failures in y+r-1 trials
                    % and success on the (y+r)'th trial (if r is positive integer )
                    %
                    %  pdf(y) = gamma(r+y)./(gamma(y+1)*gamma(r)) * p^r * (1-p)^y = ...
                    %           exp( gammaln(r+y) - gammaln(y+1) - gammaln(r) + r*log(p) + y*log(1-p) );
                    %              y>=0
                    %
                    %  Mode = (r>1)*floor( (r-1)*(1-p)/p ) + (r<=1)*0;
                    %  Mean = r*(1-p)/p;
                    %  Variance = r*(1-p)/p^2;
                    %  Skewness = (2-p) / sqrt(r*(1-p));
                    %  Kurtosis = (p^2-6*p+6)/(r*(1-p));
                    %
                    %  PARAMETERS: 
                    %      r>0; 
                    %      p - probability of success in a single trial ( 0< p <1 );
                    % 
                    %  SUPPORT: 
                    %      y = 0, 1, 2, 3, ...
                    %
                    % CLASS:
                    %   Discrete distribution  
                    %
                    % USAGE:                 
                    %   randraw('negbinom', [r, p], sampleSize) - generate sampleSize number
                    %         of variates from the Negative Binomial distribution with 
                    %        parameters 'r' and 'p';
                    %   randraw('negbinom') - help for the Negative Binomial distribution;
                    %
                    % EXAMPLES:
                    %  1.   y = randraw('negbinom', [10 0.2], [1 1e5]);
                    %  2.   y = randraw('negbinom', [100, 0.9], 1, 1e5);
                    %  3.   y = randraw('negbinom', [20 0.1], 1e5 );
                    %  4.   y = randraw('negbinom', [30 0.99], [1e5 1] );
                    %  5.   randraw('negbinom');                       
                    % END negbinom HELP END pascal HELP
                    
                    % Method:
                    %
                    % We implemented Condensed Table-Lookup method suggested in
                    %    George Marsaglia, "Fast Generation Of Discrete Random Variables,"
                    %    Journal of Statistical Software, July 2004, Volume 11, Issue 4
                    
                    % pdf = exp( gammaln(r+y) - gammaln(y+1) - gammaln(r) + r*log(p) + y*log(1-p) );

                    checkParamsNum(funcName, 'Negative Binomial', 'negbinom', distribParams, [2]);                                        
                    r = distribParams(1);
                    validateParam(funcName, 'Negative Binomial', 'negbinom', '[r, p]', 'r', r, {'> 0'});
                    p = distribParams(2);
                    validateParam(funcName, 'Negative Binomial', 'negbinom', '[r, p]', 'p', p, {'> 0','< 1'});
                    
                    q = 1 - p;

                    if r*q/p^2 > 1e8
                         out = 1/p * feval(funcName, 'gamma', r*(1-p), sampleSize);
                    else
                         mode = (r>1)*floor( (r-1)*(1-p)/p ) + (r<=1)*0;
                         pmode = exp( gammaln(r+mode) - gammaln(mode+1) - gammaln(r) + ...
                              r*log(p) + mode*log(1-p) );

                         t=pmode;
                         ii = mode+1;
                         while t*2147483648 > 1
                              t = t * (r+ii-1)/ii * q;
                              ii = ii + 1;
                         end
                         last=ii-2;

                         t=pmode;
                         j=-1;
                         for ii=mode-1:-1:0
                              t = t * (ii+1)/(r+ii)/q;
                              if t*2147483648 < 1
                                   j=ii;
                                   break;
                              end
                         end
                         offset=j+1;
                         sizeP=last-offset+1;

                         P = zeros(1, sizeP);

                         ii = (mode+1):last;
                         P(mode-offset+1:last-offset+1) = round( 2^30*pmode*cumprod([1, (r+ii-1)./ii * q] ) );

                         ii = (mode-1):-1:offset;
                         P(mode-offset:-1:1) = round( 2^30*pmode*cumprod((ii+1)./(r+ii)/q) );

                         out = randFrom5Tbls( P, offset, sampleSize);                   
                    end
                    
               case {'normal', 'gaussian', 'gauss', 'norm'} % Gaussian distribution
                    % START normal HELP START gaussian HELP START gauss HELP START norm HELP
                    % THE NORMAL DISTRIBUTION
                    % Standard form of the Normal distribution:
                    %   pdf(y) = 1/sqrt(2*pi) * exp(-1/2*y.^2);
                    %   cdf(y) = 0.5*(1+erf(y/sqrt(2)));
                    %
                    % Mean = 0;
                    % Variance = 1;
                    %
                    % General form of the Normal distribution:
                    %   pdf(y) = 1/(sigma*sqrt(2*pi)) * exp(-1/2*((y-mu)/sigma).^2);
                    %   cdf(y) = 1/2*(1+erf((y-mu)/(sigma*sqrt(2))));
                    %
                    % Mean = mu;
                    % Variance = sigma^2;
                    %
                    % PARAMETERS:
                    %  mu      - location (mean)
                    %  sigma>0 - scale (std)
                    %
                    % SUPPORT:
                    %  y,   -Inf < y < Inf
                    %
                    % CLASS:
                    %   Continuous symmetric distributions
                    %
                    % USAGE:
                    %   randraw('norm', [], sampleSize) - generate sampleSize number
                    %         of variates from the standard Normal distribution;                  
                    %   randraw('norm', [a, k], sampleSize) - generate sampleSize number
                    %         of variates from the Normal distribution with 
                    %         mean 'mu' and std 'sigma';
                    %   randraw('norm') - help for the Lognormal distribution;
                    %
                    % EXAMPLES:
                    %  1.   y = randraw('norm', [], [1 1e5]);
                    %  2.   y = randraw('norm', [0, 4], 1, 1e5);
                    %  3.   y = randraw('norm', [-1, 10.2], 1e5 );
                    %  4.   y = randraw('norm', [3.2, 0.3], [1e5 1] );
                    %  5.   randraw('norm');    
                    % END normal HELP END gaussian HELP END gauss HELP END norm HELP
                    
                    checkParamsNum(funcName, 'Normal', 'normal', distribParams, [0, 2]);
                    
                    if numel(distribParams)==2
                         mu = distribParams(1);
                         sigma = distribParams(2);
                         validateParam(funcName, 'Normal', 'normal', '[mu, sigma]', 'sigma', sigma, {'> 0'});
                    else
                         mu = 0;
                         sigma = 1;
                    end

                    out = mu + sigma * randn( sampleSize );

               case {'normaltrunc', 'normaltruncated', 'gausstrunc'}
                    % START normaltrunc HELP START normaltruncated HELP START gausstrunc HELP
                    % THE TRUNCATED NORMAL DISTRIBUTION
                    %
                    %   pdf(y) = normpdf((y-mu)/sigma) / (sigma*(normcdf((b-mu)/sigma)-normcdf((a-mu)/sigma))); a<=y<=b; 
                    %   cdf(y) = (normcdf((y-mu)/sigma)-normcdf((a-mu)/sigma)) / (normcdf((b-mu)/sigma)-normcdf((a-mu)/sigma)); a<=y<=b;
                    %      where mu and sigma are the mean and standard deviation of the parent normal 
                    %            distribution and a and b are the lower and upper truncation points. 
                    %            normpdf and normcdf are the PDF and CDF for the standard normal distribution respectvely
                    %            ( run randraw('normal') for help).
                    %                                        
                    %
                    % PARAMETERS:  
                    %   a  - lower truncation point;
                    %   b  - upper truncation point; (b>=a)
                    %   mu - Mean of the parent normal distribution
                    %   sigma - standard deviation of the parent normal distribution (sigma>0)
                    %   
                    %
                    % SUPPORT:      
                    %   y,   a <= y <= b
                    %
                    % CLASS:
                    %   Continuous distributions
                    %
                    % USAGE:
                    %   randraw('normaltrunc', [a, b, mu, sigma], sampleSize) - generate sampleSize number
                    %         of variates from Truncated Normal distribution on the interval (a, b) with
                    %         parameters 'mu' and  'sigma';
                    %   randraw('normaltrunc') - help for Truncated Normal distribution;
                    %
                    % EXAMPLES:
                    %  1.   y = randraw('normaltrunc', [0, 1, 0, 1], [1 1e5]);
                    %  2.   y = randraw('normaltrunc', [0, 1, 10, 3], 1, 1e5);
                    %  3.   y = randraw('normaltrunc', [-10, 10, 0, 1], 1e5 );
                    %  4.   y = randraw('normaltrunc', [-13.1, 15.2, 20.1, 3.3], [1e5 1] );
                    %  5.   randraw('normaltrunc');                    
                    % END normaltrunc HELP END normaltruncated HELP END gausstrunc HELP
                    
                    checkParamsNum(funcName, 'Truncated Normal', 'normaltrunc', distribParams, [4]);
                    
                    a = distribParams(1);
                    b = distribParams(2);
                    mu = distribParams(3);
                    sigma = distribParams(4);
                    validateParam(funcName, 'Truncated Normal', 'normaltrunc', '[a, b, mu, sigma]', 'b-a', b-a, {'>=0'});
                    validateParam(funcName, 'Truncated Normal', 'normaltrunc', '[a, b, mu, sigma]', 'sigma', sigma, {'> 0'});

                    PHIl = normcdf((a-mu)/sigma);
                    PHIr = normcdf((b-mu)/sigma);
                    
                    out = mu + sigma*( sqrt(2)*erfinv(2*(PHIl+(PHIr-PHIl)*rand(sampleSize))-1) );
                    
               case {'nig'}
                    % START nig HELP
                    % THE NORMAL INVERSE GAUSSIAN (NIG) DISTRIBUTION 
                    %  NIG(alpha, beta, mu, delta)
                    %
                    %  Heavy-tailed distributions such as the normal inverse Gauss distribution
                    %  (NIG) play a prominent role in the statistical analysis of economic time-series.
                    %  A number of empirical studies have shown that the marginal distribution of the
                    %  daily returns of liquid shares are NIG. 
                    %
                    %   The NIG density is a variance-mean mixture of a Gaussian density with 
                    %  an inverse Gaussian.                    
                    %   The shape of the NIG density is specified by the four-dimensional 
                    %  parameter vector [alpha, beta , mu, delta]. The rich parametrization
                    %  makes the NIG density a suitable model for a variety of unimodal positive 
                    %  kurtotic data. The alpha-parameter controls the steepness or pointiness 
                    %  of the density, which increases monotonically with increasing alpha.
                    %  A large alpha implies light tails, a small value implies heavy tails.
                    %  The beta-parameter controls the skewness. For beta<0, the density is skewed to
                    %  the left, for beta>0 the density is skewed to the right, while
                    %  beta=0 implies a symmetric density around mu, which is a centrality parameter.
                    %  The delta-parameter is a scale-like parameter.
                    %
                    %  pdf(y; alpha, beta, mu, delta) = ...
                    %      alpha/pi * exp(delta*sqrt(alpha^2-beta^2) - beta*mu) * ...
                    %      1/sqrt(1+((y-mu)/delta).^2) .* ...
                    %      besselk(1, alpha*delta*sqrt(1+((y-mu)/delta).^2)) .*...
                    %      exp(beta*y);
                    %
                    %   Mean = mu+beta*delta/sqrt(alpha^2-beta^2);
                    %   Variance = delta * (alpha^2 / sqrt(alpha^2 - beta^2)^3);
                    %   Skewness = 3*beta/(alpha*sqrt(delta*sqrt(alpha^2 - beta^2)));
                    %   Kurtosis = 3*(1 + 4*(beta/alpha)^2)/(delta*sqrt(alpha^2 - beta^2));
                    %
                    %  PARAMETERS:
                    %    alpha,  alpha > 0
                    %    beta,   0 <= abs(beta) < alpha
                    %    mu,     -Inf < mu < Inf
                    %    delta,  delta > 0 
                    %
                    %  SUPPORT:      
                    %    y,   -Inf < y < Inf
                    %
                    % CLASS:
                    %   Continuous skewed distribution
                    %
                    % USAGE:
                    %   randraw('nig', [alpha, beta, mu, delta], sampleSize) - generate sampleSize
                    %         number of variates from NIG distribution with parameters
                    %         alpha, beta, mu and delta                    
                    %   randraw('nig') - help for NIG distribution;
                    %
                    % EXAMPLES:
                    %  1.   y = randraw('nig', [2, 1, 4, 2], [1 1e5]);
                    %  2.   y = randraw('nig', [2, 1, 4, 2], 1, 1e5);
                    %  3.   y = randraw('nig', [2, 1, 4, 2], 1e5 );
                    %  4.   y = randraw('nig', [2, 1, 4, 2], [1e5 1] );
                    %  5.   randraw('nig');
                    %
                    % SEE ALSO:
                    %  INVERSE GAUSSIAN distribution                    
                    % END nig HELP
                    
                    % REFERENCES:
                    % 1. http://www.quantlet.com/mdstat/scripts/csa/html/node236.html
                    % 2. http://www.anst.uu.se/larsfors/APRv1_5.pdf
                    % 3. http://ica2001.ucsd.edu/index_files/pdfs/048-jenssen.pdf  
                    % 4. http://www.freidok.uni-freiburg.de/volltexte/15/pdf/15_1.pdf

                    
                    checkParamsNum(funcName, 'NIG', 'nig', distribParams, [4]);
                                        
                    alpha = distribParams(1);
                    beta  = distribParams(2);
                    mu    = distribParams(3);
                    delta = distribParams(4);
                    
                    validateParam(funcName, 'NIG', 'nig', '[alpha, beta, mu, delta]', 'alpha', alpha, {'> 0'});
                    validateParam(funcName, 'NIG', 'nig', '[alpha, beta, mu, delta]', 'delta', delta, {'> 0'});
                    validateParam(funcName, 'NIG', 'nig', '[alpha, beta, mu, delta]', 'alpha-abs(beta)', alpha-abs(beta), {'> 0'});
                    
                    invGaussY = feval(funcName, 'ig', [delta/sqrt(alpha^2-beta^2), delta^2], sampleSize);
                    out = mu + beta*invGaussY + sqrt(invGaussY).*randn(sampleSize);
                    
               case {'pareto'}
                    % START pareto HELP
                    %   Pareto or "power law" distribution, used in the analysis of financial data
                    %   and critical behavior
                    %
                    %  pdf = a*k^a ./ y.^(a+1);
                    %  cdf = 1 - (k./y).^a;
                    %
                    %  Mean = k*a/(a-1);
                    %  Variance = k^2*a/((a-2)*(a-1)^2);
                    %  Skewness = 2*(a+1)*sqrt(a-2)/((a-3)*sqrt(a));
                    %  Kurtosis = 6*(a^3+a^2-6*a-2)/(a*(a^2-7*a+12));
                    %
                    % PARAMETERS:
                    %  k - location parameter  (k>0)
                    %  a - shape parameter (a>0)                    
                    %
                    % SUPPORT:
                    %  y,  y > k
                    %
                    % CLASS:
                    %   Continuous skewed distributions
                    %
                    % USAGE:
                    %   randraw('pareto', [k, a], sampleSize) - generate sampleSize
                    %         number of variates from the Pareto distribution with parameters
                    %         'k' and 'a'                    
                    %   randraw('pareto') - help for the Pareto distribution;
                    %
                    % EXAMPLES:
                    %  1.   y = randraw('pareto', [1, 2], [1 1e5]);
                    %  2.   y = randraw('pareto', [3, 8], 1, 1e5);
                    %  3.   y = randraw('pareto', [0.5, 2.4], 1e5 );
                    %  4.   y = randraw('pareto', [3.5, 4.5], [1e5 1] );
                    %  5.   randraw('pareto');                     
                    % END pareto HELP

                    checkParamsNum(funcName, 'Pareto', 'pareto', distribParams, [2]);
                                        
                    k = distribParams(1);
                    a  = distribParams(2);
                    validateParam(funcName, 'Pareto', 'pareto', '[k, a]', 'k', k, {'> 0'});
                    validateParam(funcName, 'Pareto', 'pareto', '[k, a]', 'a', a, {'> 0'});

                    out = k*rand( sampleSize ).^(-1/a);

               case {'pareto2', 'lomax'}
                    % START pareto2 HELP
                    % THE PARETO DISTRIBUTION OF THE SECOND TYPE
                    %  (sometimes Lomax distribution )
                    %
                    %  pdf = b*k^b ./ (k+y).^(b+1);   b>0, y>0;
                    %  cdf = 1 - k^b./(k+y).^b; 
                    %
                    % PARAMETERS:
                    %   k - location parameters (k>0)
                    %   b - shape parameters (b>0)
                    %
                    % SUPPORT:
                    %   y,  y>0
                    %
                    % CLASS;
                    %  Continuous skewed distribution
                    %
                    % USAGE:
                    %   randraw('pareto2', [k, b], sampleSize) - generate sampleSize
                    %         number of variates from the Pareto Second Type distribution with parameters
                    %         'k' and 'b'                    
                    %   randraw('pareto2') - help for the Pareto Second Type distribution;
                    %
                    % EXAMPLES:
                    %  1.   y = randraw('pareto2', [1, 2], [1 1e5]);
                    %  2.   y = randraw('pareto2', [3, 8], 1, 1e5);
                    %  3.   y = randraw('pareto2', [0.5, 2.4], 1e5 );
                    %  4.   y = randraw('pareto2', [3.5, 4.5], [1e5 1] );
                    %  5.   randraw('pareto2');
                    % END pareto2 HELP
                    
                    checkParamsNum(funcName, 'Pareto Second Type', 'pareto2', distribParams, [2]);
                    
                    k = distribParams(1);
                    b  = distribParams(2);
                    validateParam(funcName, 'Pareto Second Type', 'pareto2', '[k, b]', 'k', k, {'> 0'});
                    validateParam(funcName, 'Pareto Second Type', 'pareto2', '[k, b]', 'b', b, {'> 0'});
                    
                    out = k*(1 - rand( sampleSize )).^(-1/b) - k;
                    
               case 'planck'
                    % START planck HELP
                    % THE PLANCK DISTRIBUTION
                    % The Planck distribution widely used in Physics.
                    %
                    % The Planck distribution ia a two parameter distribution:
                    % pdf(y) = b^(a+1)/(gamma(a+1)*zeta(a+1)) * y^a/(exp(b*y)-1);
                    %    where zeta(c) is the Riemann zeta function defined as
                    %       zeta(c) = sum from k=1 to Inf of 1/k^c.
                    % 
                    % PARAMETERS:
                    %  a > 0 is a shape parameter
                    %  b > 0 is a scale parameter
                    %
                    % SUPPORT:
                    %  y, y>0
                    %
                    % CLASS:
                    %  Continuous skewed distributions
                    %
                    % USAGE:
                    %   randraw('planck', [a, b], sampleSize) - generate sampleSize
                    %         number of variates from the Planck distribution with parameters
                    %         'a' and 'b'                    
                    %   randraw('planck') - help for the Planck distribution;
                    %
                    % EXAMPLES:
                    %  1.   y = randraw('planck', [1, 2], [1 1e5]);
                    %  2.   y = randraw('planck', [3, 8], 1, 1e5);
                    %  3.   y = randraw('planck', [0.5, 2.4], 1e5 );
                    %  4.   y = randraw('planck', [3.5, 4.5], [1e5 1] );
                    %  5.   randraw('planck');                           
                    % END planck HELP
                    
                    % Reference:
                    % Luc Devroye, "Non-Uniform Random Variate Generation,"
                    % Springer 1986, 850p. 3-540-96305-7

                    checkParamsNum(funcName, 'Planck', 'planck', distribParams, [2]);
                    
                    a = distribParams(1);
                    b  = distribParams(2);
                    validateParam(funcName, 'Planck', 'planck', '[a, b]', 'a', a, {'> 0'});
                    validateParam(funcName, 'Planck', 'planck', '[a, b]', 'b', b, {'> 0'});

                    zetav = feval(funcName, 'zeta', a+1, sampleSize);
                    out = feval(funcName, 'gamma', a+1, sampleSize) ./ ...
                         (b * zetav);

               case {'poisson', 'po'}
                    % START po HELP START poisson HELP
                    % THE POISSON DISTRIBUTION
                    %    ~ Poisson(lambda)
                    %
                    % pdf(y) = exp(-lambda)*lambda^y/factorial(y) = ...
                    %           exp( -lambda + y*log(lambda) - gammaln(y+1) ); lambda>0
                    %
                    %  Mean = lambda;
                    %  Variance = lambda
                    %  Mode = floor(lambda);
                    %
                    % PARAMETERS:
                    %  lambda,  lambda > 0
                    %
                    % SUPPORT:
                    %  y,  y = 0, 1, 2, 3, 4, ...
                    %
                    % CLASS:
                    %  Discrete distributions
                    %
                    % NOTES:
                    %  1. If lambda is an integer, Mode also equals (lambda+1).
                    %  2. The Poisson distribution is commonly used as an approximation 
                    %     to the Binomial distribution when probability of success is very small.
                    %  3. In queueing theory, when interarrival times are ~Exponential, the number of arrivals in a
                    %     fixed interval are ~Poisson.
                    %  4. Errors in observations with integer values (i.e., miscounting) are ~Poisson.   
                    %  
                    % USAGE:
                    %   randraw('po', lambda, sampleSize) - generate sampleSize
                    %         number of variates from the Poisson distribution with 
                    %         parameter lambda;
                    %   randraw('po') - help for the Poisson distribution;
                    %
                    % EXAMPLES:
                    %  1.   y = randraw('po', [2], [1 1e5]);
                    %  2.   y = randraw('po', [3], 1, 1e5);
                    %  3.   y = randraw('po', [10.4], 1e5 );
                    %  4.   y = randraw('po', [100.25], [1e5 1] );
                    %  5.   randraw('po');
                    %
                    % SEE ALSO:
                    %  BINOMIAL distribution                    
                    %
                    % END po HELP END poisson HELP
                    
                    % Method:
                    % 1) If lambda > 1000 we use normal approximation to poisson distribution
                    %      mean=lambda, variance=lambda^2
                    % 2) If lambda < 1000 we use the following reference:
                    %    George Marsaglia, Fast Generation Of Discrete Random Variables,
                    %    Journal of Statistical Software, July 2004, Volume 11, Issue 4
                    %
                    %    (Note: this method does not support lambda<5e-10.
                    %          So for lambda<5e-10 we return 0 )

                    if numel(distribParams) ~= 1
                         error('Poisson Distribution: Wrong numebr of parameters (run randraw(''poisson'') for help) ');
                    end
                    lam = distribParams(1);
                    if lam < 0
                         error('Poisson Distribution: Parameter ''lambda'' should be positive (run randraw(''poisson'') for help) ');
                    end

                    if lam > 1e3
                         % For sufficiently large values of lambda (lambda > 1000 say),
                         % the normal distribution with mean lambda and variance lambda is
                         % an excellent approximation to the Poisson distribution.

                         out = round( lam + sqrt(lam) * randn( sampleSize ) );

                    else % lam <= 1e3

                         if lam<21.4
                              if lam<5e-10
                                   varargout{1} = zeros( sampleSize );
                                   return;
                              end
                              t=exp(-lam);
                              p = t;
                              ii = 1;
                              while t*2147483648 > 1
                                   t = t * (lam/ii);
                                   ii = ii + 1;
                              end
                              sizeP = ii-1;
                              offset = 0;
                              %/* Given size, fill P array (30-bit integers) */

                              P = round( 2^30*p*cumprod([1, lam./(1:sizeP-1)] ) );
                         else %lam>21.4

                              % maximum lam = 1940;

                              mode = floor(lam);
                              
                              loglam = log(lam);
                              log2147483648 = log(2147483648);
                              tmode = -lam + mode*loglam - gammaln(mode+1);
                              pmode = exp( tmode );

                              t = tmode;
                              ii = mode + 1;
                              while t + log2147483648 > 0
                                   t = t + loglam - log(ii);
                                   ii = ii + 1;
                              end                                   
                              last = ii-2;
                              
                              t = tmode;
                              j=-1;
                              for ii=mode-1:-1:0
                                   t = t - loglam + log(ii+1);
                                   if t + log2147483648 < 0
                                        j=ii;
                                        break;
                                   end
                              end
                    
                              offset = j+1;
                              sizeP = last-offset+1;

                              P = zeros(1, sizeP);
                     
                              ii = (mode+1):last;
                              P(mode-offset+1:last-offset+1) = round( 2^30*pmode*cumprod([1, lam./ii]) );
                             
                              ii = (mode-1):-1:offset;
                              P(mode-offset:-1:1) = round( 2^30*pmode*cumprod((ii+1)/lam) );

                         end

                         out = randFrom5Tbls( P, offset, sampleSize);
                         
                    end
                    
               case {'quadratic', 'quad', 'quadr'}
                    % START quadratic HELP  START quad HELP START quadr HELP
                    % THE QUADRATIC DISTRIBUTION
                    %
                    % Standard form of the quadratic distribution:
                    %
                    %   pdf(y) = 3/4*(1-y.^2); -1<=y<=1;
                    %
                    %  Mean = 0;
                    %  Variance = 1/5;
                    %
                    % General form of the quadratic distribution:
                    %
                    %   pdf(y) = 3/(4*s) * (1-((y-t)/s).^2); t-s<=y<=t+s; s>0
                    %   cdf(y) = 1/2 + 3/4*(y-t)/s - 1/4*((y-t)/s).^3; ; t-s<=y<=t+s; s>0
                    %
                    %  Mean = t;
                    %  Variance = s^2/5;
                    %
                    % PARAMETERS:  
                    %   t - location
                    %   s -scale; s>0
                    %
                    % SUPPORT:      
                    %   y,   -1 <= y <= 1   - standard Quadratic distribution
                    %    or
                    %   y,   t-s <= y <= t+s  - generalized Quadratic distribution
                    %
                    % CLASS:
                    %   Continuous distributions
                    %
                    % USAGE:
                    %   randraw('quadr', [], sampleSize) - generate sampleSize number
                    %         of variates from standard Quadratic distribution;
                    %   randraw('quadr', [t, s], sampleSize) - generate sampleSize number
                    %         of variates from generalized Quadratic distribution
                    %         with location parameter 't' and scale parameter 's';
                    %   randraw('quadr') - help for Quadratic distribution;
                    %
                    % EXAMPLES:
                    %  1.   y = randraw('quadr', [], [1 1e5]);
                    %  2.   y = randraw('quadr', [], 1, 1e5);
                    %  3.   y = randraw('quadr', [], 1e5 );
                    %  4.   y = randraw('quadr', [10 3], [1e5 1] );
                    %  5.   randraw('quadr');                   
                    % END quadratic HELP END quad HELP END quadr HELP
                    
                    
                    % Method:
                    %
                    % Inverse CDF transformation method.
                    % We use Vi`ete formula to solve cubic equation.
                    
                    checkParamsNum(funcName, 'Quadratic', 'quadratic', distribParams, [0, 2]);  
                    if numel(distribParams)==2
                         t  = distribParams(1);
                         s  = distribParams(2);  
                         validateParam(funcName, 'Quadratic', 'quadratic', '[t, s]', 's', s, {'> 0'});
                    else
                         t = 0;
                         s = 1;                        
                    end                      
                    
                    out = t + s * 2*sin(1/3*asin(2*rand( sampleSize )-1));
                                                         
               case {'rademacher'}
                    % START rademacher HELP
                    % THE RADEMACHER DISTRIBUTION
                    %   The Rademacher distribution takes value 1 with probability 1/2
                    %   and value -1 with probability 1/2 (it is simply a random sign)
                    %   ( Hans Rademacher (1892-1969) )
                    %
                    % PARAMETERS:
                    %    None
                    %
                    % SUPPORT:
                    %   y = -1 or 1
                    %
                    % CLASS:
                    %   Descrete distributions
                    %
                    % USAGE:
                    %   randraw('rademacher', [], sampleSize) - generate sampleSize number
                    %         of variates from the Rademacher distribution;
                    %   randraw('rademacher') - help for the Rademacher distribution;
                    %
                    % EXAMPLES:
                    %  1.   y = randraw('rademacher', [], [1 1e5]);
                    %  2.   y = randraw('rademacher', [], 1, 1e5);
                    %  3.   y = randraw('rademacher', [], 1e5 );
                    %  4.   y = randraw('rademacher', [], [1e5 1] );
                    %  5.   randraw('rademacher');  
                    % END rademacher HELP

                    checkParamsNum(funcName, 'Rademacher', 'rademacher', distribParams, [0]); 
                    
                    out = 2*round(rand(sampleSize)) - 1;

               case {'rayl', 'rayleigh'}
                    % START rayl HELP START rayleigh HELP
                    % THE RAYLEIGH DISTRIBUTION
                    %
                    %  pdf  = y./sigma^2 * exp(-y.^2/(2*sigma^2)); y >= 0
                    %  cdf  = 1 - exp(-y.^2/(2*sigma^2));
                    %
                    %  Mean = sqrt(pi/2)*sigma;
                    %  Variance = (4-pi)/2*sigma^2;
                    %
                    % PARAMETERS:
                    %   sigma - scale parameter (-Inf < sigma < Inf)
                    %
                    % SUPPORT:
                    %   y,  y >= 0 
                    %
                    % CLASS:
                    %   Continuous skewed distributions
                    %
                    %  USAGE:
                    %   randraw('rayl', sigma, sampleSize) - generate sampleSize number
                    %         of variates from the Rayleigh distribution with scale parameter 'sigma';
                    %   randraw('rayl') - help for the Rayleigh distribution;
                    %
                    %  EXAMPLES:
                    %   1.   y = randraw('rayl', 1, [1 1e5]);
                    %   2.   y = randraw('rayl', 2.5, 1, 1e5);
                    %   3.   y = randraw('rayl', 3, 1e5 );
                    %   4.   y = randraw('rayl', 4, [1e5 1] );
                    %   5.   randraw('rayl'); 
                    %
                    %  SEE ALSO:
                    %    CHI, MAXWELL, WEIBULL distributions
                    % END rayl HELP END rayleigh HELP

                    checkParamsNum(funcName, 'Rayleigh', 'rayl', distribParams, [1]);
                    sigma = distribParams(1);
                    
                    out = sqrt(-2 * sigma^2 * log(rand( sampleSize ) ));

               case {'semicirc', 'semicircle', 'wigner'}
                    % START semicirc HELP START semicircle HELP START wigner HELP
                    % THE SEMICIRCLE DISTRIBUTION
                    %   ( Wigner semicircle distribution)
                    %
                    % The Wigner semicircle distribution, named after the physicist Eugene Wigner, 
                    % is the probability distribution supported on the interval [m?R, m+R] the graph 
                    % of whose probability density function is a semicircle of radius R centered at 
                    % (m, 0) and then suitably normalized (so that it is really a semi-ellipse).
                    %
                    %  pdf = 2/(pi*R^2) * sqrt(1-(y-m).^2);
                    %
                    %  Mean = m;
                    %  Variance = R^2/4;
                    %
                    %  PARAMETERS:
                    %    m - location;
                    %    R - semicircle radius; (R>0)
                    %
                    %  SUPPORT:
                    %    y,  m-R <= y <= m+R
                    %
                    %  CLASS:
                    %    Continuous symmetric distributions
                    %
                    %  USAGE:
                    %   randraw('semicirc', [m, R], sampleSize) - generate sampleSize number
                    %         of variates from the Semicircle distribution on the interval [m-R, m+R];
                    %   randraw('semicirc') - help for the Semicircle distribution;
                    %
                    %  EXAMPLES:
                    %   1.   y = randraw('semicirc', [0, 1], [1 1e5]);
                    %   2.   y = randraw('semicirc', [-1.5, 5], 1, 1e5);
                    %   3.   y = randraw('semicirc', [2, 10], 1e5 );
                    %   4.   y = randraw('semicirc', [11, 1], [1e5 1] );
                    %   5.   randraw('semicirc');                     
                    % END semicirc HELP END semicircle HELP END wigner HELP

                    checkParamsNum(funcName, 'Semicircle', 'semicirc', distribParams, [2]);
                    m = distribParams(1);
                    R = distribParams(2);
                    validateParam(funcName, 'Semicircle', 'semicirc', '[m, R]', 'R', R, {'> 0'});                                                  
                    
                    out = m + R*sqrt(rand(sampleSize)) .* cos( rand(sampleSize)*pi );

               case {'skellam'}
                    % START skellam HELP
                    % THE SKELLAM DISTRIBUTION
                    %
                    %  The Skellam distribution is the probability distribution of the difference N1 - N2
                    %  of two uncorrelated random variables N1 and N2 having Poisson distributions
                    %  with different expected values lambda1 and lambda2.
                    %  The Skellam probability density function is:
                    %
                    %    pdf(n) = exp(-lambda1+lambda2)*(lambda1/lambda2)^(n/2)*besseli(n,2*sqrt(lambda1*lambda2));
                    %     where besseli is the modified Bessel function of the first kind.
                    % 
                    %  Mean = lambda1 - lambda2;
                    %  Variance = lambda1 + lambda2;
                    %  Kurtosis = 1/(lambda1 + lambda2);
                    %  Skewness = (lambda1 - lambda2)/(lambda1 + lambda2)^(3/2);
                    %
                    % PARAMETERS:
                    %   lambda1 >= 0;
                    %   lambda2 >= 0;
                    %
                    % SUPPORT:
                    %   n = ..., -2, -1, 0, 1, 2, 3 ...
                    %
                    % CLASS:
                    %   Discrete distributions
                    %
                    % USAGE:
                    %   randraw('skellam', [lambda1, lambda2], sampleSize) - generate sampleSize number
                    %         of variates from the Skellam distribution with parameters
                    %         lambda1 and lambda2;                   
                    %   randraw('skellam') - help for the Skellam distribution;
                    %
                    % EXAMPLES:
                    %  1.   y = randraw('skellam', [1, 2], [1 1e5]);
                    %  2.   y = randraw('skellam', [3, 3], 1, 1e5);
                    %  3.   y = randraw('skellam', [5, 6], 1e5 );
                    %  4.   y = randraw('skellam', [1.5, 5.6], [1e5 1] );
                    %  5.   randraw('skellam');     
                    %
                    % SEE ALSO:
                    %   Poisson Distribution ( randraw('po') );                    
                    % END skellam HELP


                    checkParamsNum(funcName, 'Skellam', 'skellam', distribParams, [2]);
                    lambda1 = distribParams(1);
                    lambda2 = distribParams(2);
                    validateParam(funcName, 'Skellam', 'skellam', '[lambda1, lambda2]', 'lambda1', lambda1, {'> 0'});                                                  
                    validateParam(funcName, 'Skellam', 'skellam', '[lambda1, lambda2]', 'lambda2', lambda2, {'> 0'});    
                    
                    poiss1 = feval(funcName,'poisson',lambda1, sampleSize);
                    out    = feval(funcName,'poisson',lambda2, sampleSize);

                    out = poiss1 - out;

               case {'studentst', 't'} 
                    % START studentst HELP START t HELP 
                    % THE STUDENT'S-T DISTRIBUTION
                    %    ( t-distribution )
                    %
                    %  Standard form of Student's-t distribution:
                    %
                    %   pdf = gamma((nu+1)/2)/(sqrt(nu*pi)*gamma(nu/2)) *(1+y.^2/nu)^(-(nu+1)/2);
                    %        or alternatively:
                    %   pdf = (1+y.^2/nu)^(-(nu+1)/2) / (sqrt(nu)*beta(1/2,nu/2));
                    %
                    %   cdf = 1/2 + ( -(y<0) + (y>=0) ) .* ...
                    %          1/2*betainc( y.^2./(nu+y.^2), 1/2, nu/2 );
                    %
                    %  Mean = 0; 
                    %  Variance = nu/(nu-2);
                    %  Skewness = 0;
                    %  Kurtosis = 3*( (nu-2)^2*gamma(nu/2-2)/(4*gamma(nu/2)) - 1 );
                    %
                    %  General form of Student's-t distribution:
                    %
                    %   pdf = gamma((nu+1)/2)/(sqrt(nu*pi)*gamma(nu/2)) *(1+((y-chi)/eta).^2/nu)^(-(nu+1)/2);
                    %        or alternatively:
                    %   pdf = (1+((y-chi)/eta).^2/nu)^(-(nu+1)/2) / (sqrt(nu)*beta(1/2,nu/2));
                    %
                    %   cdf = 1/2 + ( -(y<chi) + (y>=chi) ) .* ...
                    %          1/2*betainc( ((y-chi)/eta).^2./(nu+((y-chi)/eta).^2), 1/2, nu/2 );
                    %
                    %  Mean = chi;
                    %  Variance = nu/(nu-2)*eta^2;  (nu>2)
                    %  Skewness = 0;
                    %  Kurtosis = 3*( (nu-2)^2*gamma(nu/2-2)/(4*gamma(nu/2)) - 1 );
                    %
                    % PARAMETERS:
                    %   nu - degrees of freedom (nu = 1, 2, 3, ...)
                    %   chi - location parameter
                    %   eta - scale parameter ( eta > 0 )
                    %
                    %  SUPPORT:
                    %   y , -Inf < y < Inf
                    %
                    %  CLASS:
                    %   Continuous symmetric distributions
                    %
                    % USAGE:
                    %   randraw('t', nu, sampleSize) - generate sampleSize number
                    %         of variates from the standard Student's t-distribution with degrees of
                    %         freedom 'nu'
                    %   randraw('t', [nu, chi, eta], sampleSize) - generate sampleSize number
                    %         of variates from the generalized Student's t-distribution with degrees of
                    %         freedom 'nu', location 'chi' and scale parameter 'eta'                    
                    %   randraw('t') - help for the Student's t-distribution;
                    %
                    % EXAMPLES:
                    %  1.   y = randraw('t', 3, [1 1e5]);
                    %  2.   y = randraw('t', [4, -10, 3], 1, 1e5);
                    %  3.   y = randraw('t', [5, 6.5, 10.5], 1e5 );
                    %  4.   y = randraw('t', [6, 7, 8], [1e5 1] );
                    %  5.   randraw('t');                      
                    % END studentst HELP END t HELP 
                    
                    % Method:
                    %
                    % If nu<=100 we utilize the following transformation:
                    %
                    % Y = X/sqrt(Z/nu) ~ Student's-t(nu),
                    % where X~Normal(0,1) and Z~Chi^2(nu);
                    %
                    % Else, we use Normal(0, 1) instead of Student's-t
                    %
                    
                    checkParamsNum(funcName, 'Student''s'' t', 't', distribParams, [1 3]);
                    if numel(distribParams)==3
                         nu = distribParams(1);
                         chi = distribParams(2);
                         eta = distribParams(3);
                         validateParam(funcName, 'Student''s'' t', 't', '[nu, chi, eta]', 'nu', nu, {'> 0','==integer'});                                                  
                         validateParam(funcName, 'Student''s'' t', 't', '[nu, chi, eta]', 'eta', eta, {'> 0'});
                    else
                         nu = distribParams(1);
                         validateParam(funcName, 'Student''s'' t', 't', 'nu', 'nu', nu, {'> 0','==integer'});                                                                           
                         chi = 0;
                         eta = 1;                         
                    end
                    

                    if nu <= 100
                         chisq = feval(funcName, 'chisq', nu, sampleSize);
                         out = chi + eta * sqrt(nu)*randn( sampleSize ) ./ sqrt( chisq );
                    else
                         out = chi + eta * randn( sampleSize );
                    end

               case {'tri', 'triangular'}
                    % START tri HELP START triangular HELP
                    % THE TRIANGULAR DISTRIBUTION
                    %
                    %  pdf  = (a <= y & y <= c) .* ( 2*(y-a)/((b-a)*(c-a)) ) + ...
                    %           (c <  y & y <= b) .* ( 2*(b-y)/((b-a)*(b-c)) ) + ...
                    %            (y < a | y > b) .* 0;
                    %
                    %  cdf =  ( y < a ) .* 0 + ... 
                    %           (a <= y & y <= c) .* ( (y-a).^2/((b-a)*(c-a)) ) + ...
                    %           (c <  y & y <= b) .* ( 1- (b-y).^2/((b-a)*(b-c)) ) + ...
                    %            (y > b) .* 1;
                    %
                    %  Mean = 1/3*(a+b+c);
                    %  Variance = 1/18*(a^2+b^2+c^2-a*b-a*c-b*c);
                    %  Skewness = sqrt(2)*(a+b-2*c)*(2*a-b-c)*(a-2*b+c) / (5*(a^2+b^2+c^2-a*b-a*c-b*c)^(3/2));
                    %  Kurtosis = -3/5;
                    %
                    %  PARAMETERS:
                    %    a - lower bound
                    %    c - mode (c>a)
                    %    b - upper bound (b>c>a)
                    %
                    %  SUPPORT:
                    %   y, a <= y <= c
                    %
                    %  CLASS:
                    %   Continuous skewed distributions
                    %
                    % USAGE:
                    %   randraw('tri', [a, c, b], sampleSize) - generate sampleSize number
                    %         of variates from the Triangular distribution with parameters
                    %         'a', 'c' and 'b';
                    %   randraw('tri') - help for the Triangular distribution;
                    %
                    % EXAMPLES:
                    %  1.   y = randraw('tri', [0, 1, 2], [1 1e5]);
                    %  2.   y = randraw('tri', [1, 10, 20], 1, 1e5);
                    %  3.   y = randraw('tri', [0.5, 5, 10.5], 1e5 );
                    %  4.   y = randraw('tri', [2.4, 3.4, 5.4], [1e5 1] );
                    %  5.   randraw('tri');  
                    % END tri HELP END triangular HELP

                    checkParamsNum(funcName, 'Triangular', 'tri', distribParams, [3]);
                    a = distribParams(1);
                    c = distribParams(2);
                    b = distribParams(3);
                    validateParam(funcName, 'Triangular', 'tri', '[a, b, c]', 'c-a', c-a, {'> 0'});
                    validateParam(funcName, 'Triangular', 'tri', '[a, b, c]', 'b-c', b-c, {'> 0'});
                    validateParam(funcName, 'Triangular', 'tri', '[a, b, c]', 'b-a', b-a, {'> 0'});
                    
                    t = (c-a) / (b-a);
                    u1 = rand( sampleSize );
                    out = a + (b-a) * ...
                         ((u1 <= t) .* sqrt( t*u1 ) + (u1 > t) .* ( 1 - sqrt((1-t)*(1-u1)) ));

               case {'tukeylambda'}
                    % START tukeylambda HELP
                    % THE TUKEY-LAMBDA DISTRIBUTION
                    %
                    % The Tukey-Lambda Distribution with shape parameter lambda.
                    %
                    % The Tukey-Lambda distribution does not have a simple closed form 
                    % for either the probability density function or the cumulative
                    % distribution function. The cumulative distribution function is 
                    % calculated numerically. Some special cases are:
                    % lambda = -1 - approximately Cauchy;
                    % lambda = 0 - exactly logistic;
                    % lambda = 0.14 - approximately normal;
                    % lambda = 0.5 - U-shaped;
                    % lambda= 1 - exactly uniform.
                    %
                    % PARAMETERS:
                    %    lambda - shape parameter
                    %
                    % SUPPORT: 
                    %    y,   -1/lambdal <= y <= 1/lambda
                    %
                    % CLASS:
                    %   Continuous symmetric distributions
                    %
                    % USAGE:
                    %   randraw('tukeylambda', lambda, sampleSize) - generate sampleSize number
                    %         of variates from the Tukey-Lambda distribution with shale parameter 
                    %         'lambda';
                    %   randraw('tukeylambda') - help for the Tukey-Lambda distribution;
                    %
                    % EXAMPLES:
                    %  1.   y = randraw('tukeylambda', -1, [1 1e5]);
                    %  2.   y = randraw('tukeylambda', 0, 1, 1e5);
                    %  3.   y = randraw('tukeylambda', 0.14, 1e5 );
                    %  4.   y = randraw('tukeylambda', 0.5, [1e5 1] );
                    %  5.   randraw('tukeylambda');                                 
                    % END tukeylambda HELP
                    
                    checkParamsNum(funcName, 'Tukey-Lambda', 'tukeylambda', distribParams, [1]);
                    lambda = distribParams(1);
                    if lambda ~= 0
                         u = rand( sampleSize );
                         out = (u.^lambda - (1-u).^lambda) / lambda;
                    else
                         out = feval(funcName,'logistic', [0 1], sampleSize);
                    end
                    
               case {'u', 'ushape'}
                    % START u HELP  START ushape HELP
                    % THE U DISTRIBUTION
                    %   ( U-shape distribution )
                    %
                    % Standard form of the U distribution:
                    %
                    %   pdf(y) = 1./(pi*sqrt(1-y.^2)); -1<=y<=1;
                    %   cdf(y) = 1/2 + 1/pi*asin(y); -1<=y<=1;
                    %
                    %  Mean = 0;
                    %  Variance = 1/2;
                    %
                    % General form of the U distribution:
                    %
                    %   pdf(y) = 1./(pi*sqrt(s^2-(y-t).^2));  t-s<=y<=t+s; s>0
                    %   cdf(y) = 1/2 + 1/pi*asin((y-t)/a); -1<=y<=1;
                    %
                    %  Mean = t;
                    %  Variance = s^2/2;
                    %
                    % PARAMETERS:  
                    %   t - location
                    %   s -scale; s>0
                    %
                    % SUPPORT:      
                    %   y,   -1 <= y <= 1   - standard U distribution
                    %    or
                    %   y,   t-s <= y <= t+s  - generalized U distribution
                    %
                    % CLASS:
                    %   Continuous symmetric distributions
                    %
                    % USAGE:
                    %   randraw('u', [], sampleSize) - generate sampleSize number
                    %         of variates from standard U distribution;
                    %   randraw('u', [t, s], sampleSize) - generate sampleSize number
                    %         of variates from generalized U distribution
                    %         with location parameter 't' and scale parameter 's';
                    %   randraw('u') - help for U distribution;
                    %
                    % EXAMPLES:
                    %  1.   y = randraw('u', [], [1 1e5]);
                    %  2.   y = randraw('u', [], 1, 1e5);
                    %  3.   y = randraw('u', [], 1e5 );
                    %  4.   y = randraw('u', [10 3], [1e5 1] );
                    %  5.   randraw('u');
                    %
                    % SEE ALSO:
                    %    ARCSIN distribution                    
                    % END u HELP END ushape HELP
                    
                    checkParamsNum(funcName, 'U', 'u', distribParams, [0, 2]);  
                    if numel(distribParams)==2
                         t  = distribParams(1);
                         s  = distribParams(2);  
                         validateParam(funcName, 'U', 'u', '[t, s]', 's', s, {'> 0'});
                    else
                         t = 0;
                         s = 1;                        
                    end   
                    
                    out = t + s * sin(pi*(rand(sampleSize)-0.5));
                    
               case {'uniform', 'unif'}
                    % START uniform HELP START unif HELP
                    % THE UNIFORM DISTRIBUTION
                    % 
                    % pdf = 1/(b-a);
                    % cdf = (y-a)/(b-a);
                    % 
                    %  Mean = (a+b)/2;
                    %  Variance = (b-a)^2/12;
                    %
                    % PARAMETERS:
                    %   a is location of y (lower bound);
                    %   b is scale of y (upper bound)  (b > a);
                    %
                    % SUPPORT:
                    %   y,  a < y < b
                    %
                    % CLASS:
                    %  Continuous symmetric distributions
                    %
                    % USAGE:
                    %   randraw('uniform', [], sampleSize) - generate sampleSize number
                    %         of variates from standard Uniform distribution (a=0, b=1);
                    %   randraw('uniform', [a, b], sampleSize) - generate sampleSize number
                    %         of variates from the Uniform distribution
                    %         with parameters 'a' and 'b';
                    %   randraw('uniform') - help for the Uniform distribution;
                    %
                    % EXAMPLES:
                    %  1.   y = randraw('uniform', [], [1 1e5]);
                    %  2.   y = randraw('uniform', [2, 3], 1, 1e5);
                    %  3.   y = randraw('uniform', [5, 6], 1e5 );
                    %  4.   y = randraw('uniform', [10.5, 11.5], [1e5 1] );
                    %  5.   randraw('uniform');                    
                    % END uniform HELP END unif HELP
                    
                    checkParamsNum(funcName, 'Uniform', 'uniform', distribParams, [0, 2]);  
                    if numel(distribParams)==2
                         a  = distribParams(1);
                         b  = distribParams(2);  
                         validateParam(funcName, 'Uniform', 'uniform', '[a, b]', 'b-a', b-a, {'> 0'});
                    else
                         a = 0;
                         b = 1;                        
                    end   
                    
                    out = a + (b-a)*rand( sampleSize );

               case {'vonmises'}
                    % START vonmises HELP
                    % THE VON MISES DISTRIBUTION
                    % A continuous distribution defined on the range [0, 2*pi)
                    % with probability density function:
                    %
                    %  pdf(y) = exp(k*cos(y-a)) ./ (2*pi*besseli(0,k));
                    %
                    %  where besseli(0,x) is a modified Bessel function of the
                    %  first kind of order 0.
                    %  Here,  'a' (a>=0 and a<2*pi) is the mean direction and k > 0 is a
                    %  concentration parameter
                    %  The von Mises distribution is the circular analog of the normal
                    %  distribution on a line.
                    %
                    %  Mean = a;
                    %
                    %  PARAMETERS:
                    %    a - location parameter, (a>=0 and a<2*pi)
                    %    k - shape parameter,  (k>0)
                    %
                    %  SUPPORT:
                    %    y,  -pi < y < pi
                    %
                    %  CLASS:
                    %     Continuous distribution
                    %
                    % USAGE:
                    %   randraw('vonmises', [a, k], sampleSize) - generate sampleSize number
                    %         of variates from the von Mises distribution with parameters 'a' and 'k';
                    %   randraw('vonmises') - help for the von Mises distribution;
                    %
                    % EXAMPLES:
                    %  1.   y = randraw('vonmises', [pi/2, 3], [1 1e5]);
                    %  2.   y = randraw('vonmises', [2*pi/3, 2], 1, 1e5);
                    %  3.   y = randraw('vonmises', [pi/4, 10], 1e5 );
                    %  4.   y = randraw('vonmises', [pi, 2.2], [1e5 1] );
                    %  5.   randraw('vonmises');                       
                    % END vonmises HELP
                    
                    %  Method:
                    %   1) For large k (say, k>700) von Mises distribution tends
                    %      to a Normal Distribution with variance 1/?
                    %   2) For a small k we implement method suggested in:
                    %      L. Yuan and J.D. Kalbleisch, "On the Bessel distribution and
                    %      related problems," Annals of the Institute of Statistical
                    %      Mathematics, vol. 52, pp. 438-447, 2000
                    %      and described in:
                    %      Luc Devroye, "Simulating Bessel Random Variables,"
                    %      Statistics and Probability Letters, vol. 57, pp. 249-257, 2002.
                    %


                    a = distribParams(1);
                    k = distribParams(2);

                    if k > 700
                         % for large k it tends to a Normal Distribution with variance 1/k
                         out = a + sqrt(1/k)*randn( sampleSize );
                    else
                         % Generate X <- Bessel(0,k)
                         x = feval(funcName,'bessel', [0 k], sampleSize);

                         % Generate B <- beta(X+1/2, 1/2);
                         u2 = rand( sampleSize );
                         l = (x>0);
                         d1 = (cos(2*pi*u2(l))).^2;
                         d2 = (cos(pi*u2(~l))).^2;
                         clear('u2');
                         t = 2./(2*(x(l)+0.5)-1);
                         clear('x');
                         b = zeros( sampleSize );
                         u1 = rand(sum(l(:)),1);
                         b(l) = 1 - (1-u1.^t(:)) .* d1(:);
                         clear('t');
                         b(~l) = d2;
                         clear('d1');
                         clear('d2');

                         % if U < 1/(1+exp(-2*k*sqrt(B))),
                         %       then return S*acos(sqrt(B))
                         %       else return S*acos(-sqrt(B))
                         %     where S is a random sign
                         l = rand(sampleSize) < 1./(1+exp(-2*k*sqrt(b)));
                         out = zeros( sampleSize );
                         out(l) = acos(sqrt(b(l)));
                         out(~l) = acos(-sqrt(b(~l)));
                         clear('b');
                         clear('l');

                         out = a + (2*round(rand(sampleSize))-1) .* out;
                    end

               case {'wald'}
                    % START wald HELP
                    % THE WALD DISTRIBUTION
                    %
                    % The Wald distribution is as special case of the Inverse Gaussian Distribution
                    % where the mean is a constant with the value one.
                    %
                    % pdf = sqrt(chi/(2*pi*y^3)) * exp(-chi./(2*y).*(y-1).^2);
                    %
                    % Mean     = 1;
                    % Variance = 1/chi;
                    % Skewness = sqrt(9/chi);
                    % Kurtosis = 3+ 15/scale;
                    %
                    % PARAMETERS:
                    %  chi - scale parameter; (chi>0)
                    %
                    % SUPPORT:
                    %  y,  y>0
                    %
                    % CLASS:
                    %   Continuous skewed distributions
                    %
                    % USAGE:
                    %   randraw('wald', chi, sampleSize) - generate sampleSize number
                    %         of variates from the Wald distribution with scale parameter 'chi';
                    %   randraw('wald') - help for the Wald distribution;
                    %
                    % EXAMPLES:
                    %  1.   y = randraw('wald', 0.5, [1 1e5]);
                    %  2.   y = randraw('wald', 1, 1, 1e5);
                    %  3.   y = randraw('wald', 1.5, 1e5 );
                    %  4.   y = randraw('wald', 2, [1e5 1] );
                    %  5.   randraw('wald');                       
                    % END wald HELP
                                        
                    checkParamsNum(funcName, 'Wald', 'wald', distribParams, [1]);
                    chi = distribParams(1);
                    validateParam(funcName, 'Wald', 'wald', 'chi', 'chi', chi, {'> 0'});
                    
                    out = feval(funcName, 'ig', [1 chi], sampleSize);

               case {'weibull', 'frechet', 'wbl'} 
                    % START weibull HELP START frechet HELP START wbl HELP
                    %  THE WEIBULL DISTRIBUTION
                    %  ( sometimes: Frechet distribution )
                    % 
                    %  cdf = 1 - exp(-((y-theta)/beta).^alpha)
                    %  pdf = alpha / beta * ((y-theta)/beta).^(alpha-1) .* exp(-((y-theta)/beta).^alpha);
                    %
                    %  Mean = theta + beta*gamma((alpha+1)/alpha);  
                    %  Variance = beta^2 * ( gamma((alpha+2)/alpha) - gamma((alpha+1)/alpha)^2 );
                    %       where gamma is the gamma function
                    %
                    % PARAMETERS:
                    %   theta - location parameter;
                    %   alpha - shape parameter ( alpha>0 );
                    %   beta  - scale parameter ( beta>0 );
                    %
                    % SUPPORT:
                    %   y,  y > theta
                    %
                    % CLASS:
                    %   Continuous skewed distributions
                    %
                    % NOTES:
                    %   If alpha=1 , it is the exponential distribution
                    %   If beta=1; alpha=2, theta=0; it is the standard Rayleigh distribution (sigma=1)
                    %
                    % USAGE:
                    %   randraw('weibull', [theta, alpha, beta], sampleSize) - generate sampleSize number
                    %         of variates from the Weibull distribution with location parameter 'theta',
                    %         shape parameter 'alpha' and scale parameter 'beta';
                    %   randraw('weibull') - help for the Weibull distribution;
                    %
                    % EXAMPLES:
                    %  1.   y = randraw('weibull', [-10, 2, 3], [1 1e5]);
                    %  2.   y = randraw('weibull', [0, 2, 1], 1, 1e5);
                    %  3.   y = randraw('weibull', [0, 1, 2], 1e5 );
                    %  4.   y = randraw('weibull', [2.1, 5.4, 10.2], [1e5 1] );
                    %  5.   randraw('weibull');                        
                    % END weibull HELP END frechet HELP END wbl HELP

                    checkParamsNum(funcName, 'Weibull', 'weibull', distribParams, [3]);
                    theta = distribParams(1);
                    alpha = distribParams(2);
                    beta  = distribParams(3);
                    validateParam(funcName, 'Weibull', 'weibull', '[theta, alpha, beta]', 'alpha', alpha, {'> 0'});
                    validateParam(funcName, 'Weibull', 'weibull', '[theta, alpha, beta]', 'beta', beta, {'> 0'});                    
                    
                    out = theta + beta * (-log(rand( sampleSize ))).^(1/alpha);

               case {'yule', 'yulesimon'}
                    % START yule HELP START yulesimon HELP
                    % THE YULE-SIMON DISTRIBUTION 
                    %
                    %  pmf(y) = (p-1)*beta(y, p); p>1; y = 1, 2, 3, 4, ...
                    %  cdf(y) = 1-(y+1).*beta(y+1,p);
                    %
                    %  Mean = (p-1)/(p-2); for p>2;
                    %  Variance = (p-1)^2/((p-2)^2*(p-3)); for p>3;
                    %
                    %  PARAMETERS:
                    %    p,  p>1
                    %
                    %  SUPPORT:
                    %    y,  y = 1, 2, 3, 4, ...
                    %
                    %  CLASS:
                    %    Discrete distributions
                    %
                    %  NOTES:
                    %    1. It is named after George Udny Yule and Herbert Simon. 
                    %       Simon originally called it the Yule distribution.
                    %    2. The probability mass function pmf(y) has the property that 
                    %       for sufficiently large y we have
                    %        pmf(y) = (p-1)*gamma(p)./y.^p;
                    %       This means that the tail of the Yule-Simon distribution is a 
                    %       realization of Zipf's law: pmf(y) can be used to model, 
                    %       for example, the relative frequency of the y'th most frequent 
                    %       word in a large collection of text, which according to Zipf's law
                    %       is inversely proportional to a (typically small) power of y.
                    %  
                    % USAGE:
                    %   randraw('yule', p, sampleSize) - generate sampleSize number
                    %         of variates from the Yule-Simon distribution with parameter 'p';
                    %   randraw('yule') - help for the Yule-Simon distribution;
                    %
                    % EXAMPLES:
                    %  1.   y = randraw('yule', 2, [1 1e5]);
                    %  2.   y = randraw('yule', 3.2, 1, 1e5);
                    %  3.   y = randraw('yule', 100.5, 1e5 );
                    %  4.   y = randraw('yule', 33, [1e5 1] );
                    %  5.   randraw('yule');                                        
                    % END yule HELP END yulesimon HELP
                    
                    % Rference:
                    %    Luc Devroye,
                    %    "Non-Uniform Random Variate Generation,"
                    %    Springer Verlag, 1986, pages 550-551.
                    
                    checkParamsNum(funcName, 'Yule-Simon', 'yule', distribParams, [1]);
                    p = distribParams(1);
                    validateParam(funcName, 'Yule-Simon', 'yule', 'p', 'p', p, {'> 1'});
                                        
                    out = ceil( log(rand(sampleSize)) ./ log(1-exp(log(rand(sampleSize))/(p-1))) ); 
                    
               case {'zeta', 'zipf'}
                    % START zeta HELP  START zipf HELP
                    % ZETA DISTRIBUTION
                    %   (sometimes: Zipf distribution)
                    %
                    %  pmf(n) = 1. / (n^a * zeta(a)),
                    %    where zeta(s) is a Riemann Zeta function:
                    %         sum from i=1 to Inf of 1/i^a
                    %    a>1
                    %        
                    %  Mean = zeta(a-1)/zeta(a), for a>2
                    %  Variance = zeta(a-2)/zeta(a) - (zeta(a-1)/zeta(a))^2;
                    %
                    % PARAMETERS:  
                    %   a > 1
                    %
                    % SUPPORT:      
                    %   n = 1, 2, 3, ... (positive integers)
                    %
                    % CLASS:
                    %   Discrete distributions
                    %
                    % NOTES:
                    % The zeta distribution is a long-tailed distribution that is useful for 
                    % size-frequency data. It is sometimes used in insurance as a model for
                    % the number of policies held by a single person in an insurance portfolio. 
                    % It is also used for the analysis of the frequency of words in long 
                    % sequences of text. When used in linguistics the zeta distribution is 
                    % known as the Zipf distribution.
                    %
                    % USAGE:
                    %   randraw('zeta', a, sampleSize) - generate sampleSize number
                    %         of variates from standard Zeta distribution with parameter a;
                    %   randraw('zeta') - help for Zeta distribution;
                    %
                    % EXAMPLES:
                    %  1.   y = randraw('zeta', 2, [1 1e5]);
                    %  2.   y = randraw('zeta', 3.5, 1, 1e5);
                    %  3.   y = randraw('zeta', 10, 1e5 );
                    %  4.   y = randraw('zeta', 100, [1e5 1] );
                    %  5.   randraw('zeta');
                    % END zeta HELP  END zipf HELP                    
                    
                    %  Reference:
                    %    Luc Devroye,
                    %    "Non-Uniform Random Variate Generation,"
                    %    Springer Verlag, 1986, pages 550-551.

                    a = distribParams(1);

                    b = 2^(a-1);
                    am1 = a - 1;
                    bm1 = b - 1;

                    u1 = rand( sampleSize );
                    out = floor( u1.^(-1/am1) );
                    clear('u1');
                    u2 = rand( sampleSize );
                    t = ( 1 + 1./out ).^(a-1);

                    indxs = find( u2.*out.*(t-1)/bm1 > t/b );

                    while ~isempty(indxs)
                         indxsSize = size( indxs );
                         u1 = rand( indxsSize );
                         outNew = floor( u1.^(-1/am1) );
                         clear('u1');
                         u2 = rand( indxsSize );
                         t = ( 1 + 1./outNew ).^(a-1);

                         l = u2.*outNew.*(t-1)/bm1 <= t/b;

                         out( indxs(l) ) = outNew(l);
                         indxs = indxs(~l);
                    end

               otherwise
                    fprintf('\n RANDRAW: Unknown distribution name: %s \n', distribName);
                    
          end % switch lower( distribNameInner )
          
     end % if prod(sampleSize)>0

     varargout{1} = out;

     return;

end % if strcmp(runMode, 'genRun')

return;


function checkParamsNum(funcName, distribName, runDistribName, distribParams, correctNum)
if ~any( numel(distribParams) == correctNum )
     error('%s Variates Generation:\n %s%s%s%s%s', ...
          distribName, ...
          'Wrong numebr of parameters (run ',...
          funcName, ...
          '(''', ...
          runDistribName, ...
          ''') for help) ');
end
return;


function validateParam(funcName, distribName, runDistribName, distribParamsName, paramName, param, conditionStr)
condLogical = 1;
eqCondStr = [];
for nn = 1:length(conditionStr)
     if nn==1
          eqCondStr = [eqCondStr conditionStr{nn}];
     else
          eqCondStr = [eqCondStr ' and ' conditionStr{nn}];          
     end
     eqCond = conditionStr{nn}(1:2);
     eqCond = eqCond(~isspace(eqCond));
     switch eqCond
          case{'<'}
               condLogical = condLogical & (param<str2num(conditionStr{nn}(3:end)));
          case{'<='}
               condLogical = condLogical & (param<=str2num(conditionStr{nn}(3:end)));               
          case{'>'}
               condLogical = condLogical & (param>str2num(conditionStr{nn}(3:end))); 
          case{'>='}
               condLogical = condLogical & (param>=str2num(conditionStr{nn}(3:end)));
          case{'~='}
               condLogical = condLogical & (param~=str2num(conditionStr{nn}(3:end)));
          case{'=='}
               if strcmp(conditionStr{nn}(3:end),'integer')
                    condLogical = condLogical & (param==floor(param));                    
               else
                    condLogical = condLogical & (param==str2num(conditionStr{nn}(3:end)));
               end
     end
end

if ~condLogical
     error('%s Variates Generation: %s(''%s'',%s, SampleSize);\n Parameter %s should be %s\n (run %s(''%s'') for help)', ...
          distribName, ...
          funcName, ...
          runDistribName, ...
          distribParamsName, ...
          paramName, ...
          eqCondStr, ...
          funcName, ...
          runDistribName);
end
return;

function cdf = normcdf(y)
cdf = 0.5*(1+erf(y/sqrt(2)));
return;

function pdf = normpdf(y)
pdf = 1/sqrt(2*pi) * exp(-1/2*y.^2);
return;

function cdfinv = norminv(y)
cdfinv = sqrt(2) * erfinv(2*y - 1);
return;

function out = randFrom5Tbls( P, offset, sampleSize)
sizeP = length(P);

if sizeP == 0
     out = [];
     return;
end

a = mod(floor([0 P]/16777216), 64);
na = cumsum( a );
b = mod(floor([0 P]/262144), 64);
nb = cumsum( b );
c = mod(floor([0 P]/4096), 64);
nc = cumsum( c );
d = mod(floor([0 P]/64), 64);
nd = cumsum( d );
e =  mod([0 P], 64);
ne = cumsum( e );

AA = zeros(1, na(end));
BB = zeros(1, nb(end));
CC = zeros(1, nc(end));
DD = zeros(1, nd(end));
EE = zeros(1, ne(end));

t1 = na(end)*16777216;
t2 = t1 + nb(end)*262144;
t3 = t2 + nc(end)*4096;
t4 = t3 + nd(end)*64;

k = (1:sizeP)+offset-1;
for ii = 1:sizeP
     AA(na(ii)+(0:a(ii+1))+1) = k(ii);
     BB(nb(ii)+(0:b(ii+1))+1) = k(ii);
     CC(nc(ii)+(0:c(ii+1))+1) = k(ii);
     DD(nd(ii)+(0:d(ii+1))+1) = k(ii);
     EE(ne(ii)+(0:e(ii+1))+1) = k(ii);
end

%jj = round(1073741823*rand(sampleSize));
jj = round(min(sum(P),1073741823) *rand(sampleSize));
out = zeros(sampleSize);
N = prod(sampleSize);
for ii = 1:N
     if jj(ii) < t1
          out(ii) = AA( floor(jj(ii)/16777216)+1 );
     elseif jj(ii) < t2
          out(ii) = BB(floor((jj(ii)-t1)/262144)+1);
     elseif jj(ii) < t3
          out(ii) = CC(floor((jj(ii)-t2)/4096)+1);
     elseif jj(ii) < t4
          out(ii) = DD(floor((jj(ii)-t3)/64)+1);
     else
          out(ii) = EE(floor(jj(ii)-t4) + 1);
     end
end

return;
