# Supplementary material for: The Curious Anomaly of Skewed Judgment Distributions and Systematic Error in the Wisdom of Crowds
Source: PLoS One. 2014 Nov 18;9(11):e112386. doi: 10.1371/journal.pone.0112386 (PMC4236075; doi:10.1371/journal.pone.0112386)
Supplement: Code S1 — Zipped MATLAB code for simulating many judgment competitions of the kind observed by Sir Francis Galton in 1906. Judgments made by each competitor derive from the modeled behaviour of their neurons. Readers may toggle between Gaussian or Poisson distributed neuronal firing, and may also examine the effect of firing rate variance on the character of the judgment distribution that judges collectively form. (ZIP) [file pone.0112386.s002.zip › statisticalMomentsEmpirical.m]

function [M]=statisticalMomentsEmpirical(x,n)        

% This function computes n statistical moments from input x.
% x: column vector of data, 
% n: max order of moments to be extracted, default is n=4
% M: 1 x n output array of statistical moments

% population correction factor
% example for the 2nd moment, 
% Correction= 1 is identical to the Matlab command std(x,1), 
% Correction= 0 is identical to the Matlab command std(x)
Correction=1;  

% check input is in correct format: x must be a column vector
[r c]=size(x);
w_flag=0;
if c > 1 
    if r > 1
        warning(' *** Input, x, must be a vector (not a matrix) ***')
        w_flag=1;        
    else
        warning(' *** Input, x, must be a column vector (not a row vector) ***')
        w_flag=1;        
    end     
end

% only compute if input is in correct format
if w_flag==0

    % prepare datastructures, use default of 4 moments if n is not specified
    if nargin < 2 
        n=4;
    end
    M=zeros(1,n);

    % compute moments of order 1..4
    % Mean
    M(1,1)=mean(x);                 % mean

  
    % Variance
    V1 = numel(x);
    V2 = mean(x);
    V3 = (x - V2).^2;
    V4 = sum(V3);
    V5 = V1-1;
    M(1,2) = V4/V5;                 % variance
    
    
    % Skew
    S1 = numel(x);
    S2 = mean(x);
    S3 = std(x);
    S4 = ((x - S2)/S3).^3;
    S5 = sum(S4);
    S6 = S1/((S1-1)*(S1-2));
    M(1,3) = S5*S6;                 % skew
    

    % Kurtosis 
    K1 = numel(x);
    K2 = mean(x);
    K3 = std(x);
    K4 = ((x - K2)/K3).^4;
    K5 = sum(K4);
    K6 = (K1*(K1+1))/((K1-1)*(K1-2)*(K1-3));
    K7 = (3*((K1-1))^2)/((K1-2)*(K1-3));
    M(1,4) = K6*K5-K7;              % kurtosis

    % compute moments of order 5, or higher
    if n > 4
        for j=5:n
            M(1,j)=sum(xs.^j)/(r-1+Correction)./var.^(0.5*j);   % jth moment
        end
    end

    % correction for arithmetic imprecision
    if M(1,2)<1*10^-10
        M(1,2)=0; 
        M(1,3)=0; 
        M(1,4)=0;
        if n > 4
            for j=1:n
                M(1,j)=0; 
            end
        end
    end
end
