# Supplementary material for: The Curious Anomaly of Skewed Judgment Distributions and Systematic Error in the Wisdom of Crowds
Source: PLoS One. 2014 Nov 18;9(11):e112386. doi: 10.1371/journal.pone.0112386 (PMC4236075; doi:10.1371/journal.pone.0112386)
Supplement: Code S1 — Zipped MATLAB code for simulating many judgment competitions of the kind observed by Sir Francis Galton in 1906. Judgments made by each competitor derive from the modeled behaviour of their neurons. Readers may toggle between Gaussian or Poisson distributed neuronal firing, and may also examine the effect of firing rate variance on the character of the judgment distribution that judges collectively form. (ZIP) [file pone.0112386.s002.zip › AQ_Model_PLOSOne.m]

%% Author       : Ulrik William Nash
%% Year         : 2014
%% Publication  : PLOSOne
%% Model        : AQ Model

% Independence
clear all
close all
clc
tic

% -------------------------------------------------------------------------
% Choose the Poisson or Gaussian distribution for modeling neuron firing
% -------------------------------------------------------------------------
distribution = 1; % 0 = Gaussian, 1 = Poisson. 
% -------------------------------------------------------------------------
% Number of Judges and Surveys:
% ---------------------------------------------------------------------
judges = 100; % <--- Number of collective members
surveys = 100; % <--- Number of hidden variables judged.
for s = 1:surveys % Numerous hidden variables are judged.
    % ---------------------------------------------------------------------
    % Hidden Variable:
    % ---------------------------------------------------------------------
    C = 5; % <--- Number of cue regions.
    uT = 1000; % <--- Average hidden variable in population of hidden variables. 
    ic = randn(1,C); % Information value of each cue.
    T = uT + sum(ic); % True Value.
    for j = 1:judges % Each judge forms an expectation about the prevailing True Value
        % -----------------------------------------------------------------
        % Voting Neurons:
        % -----------------------------------------------------------------    
        NV = 10; % <--- Normal firing of voting neurons.  
        uLVic = +ic + NV; % Mean firing rates of LV neurons for presented ic's.
        uSVic = -ic + NV; % Mean firing rates of SV neurons for precented ic's.
        sdLV = 10; % <--- Standard deviation of firing rates of LV neurons.
        sdSV = 10; % <--- Standard deviation of firing rates of SV neurons.
        for c = 1:C % Probabilistic response to presented ic's
            if  distribution == 1
                LVic(1,c) = randraw('po', uLVic(1,c), 1);
                SVic(1,c) = randraw('po', uSVic(1,c), 1);
            else 
                LVic(1,c) = uLVic(1,c) + sdLV.*rand(1,1);
                SVic(1,c) = uSVic(1,c) + sdSV.*rand(1,1);
            end
        end
        % -----------------------------------------------------------------
        % Polling Neurons:
        % -----------------------------------------------------------------  
        NP = 10; % <--- Normal firing of polling neurons.
        for c = 1:C % Accumulation of perceived evidence about ic's
            if  LVic(1,c) > SVic(1,c) % Partial evidence perceived to support h > uh.
                LPic(1,c) = +abs(NV-uLVic(1,c)); % LP activity increases. 
                SPic(1,c) = -abs(NV-uSVic(1,c)); % SP activity decreases.
            elseif SVic(1,c) > LVic(1,c) % Partial evidence perceived to support h < uh.
                LPic(1,c) = -abs(NV-uLVic(1,c)); % LP activity decreases. 
                SPic(1,c) = +abs(NV-uSVic(1,c)); % LS activity increases.
            elseif SVic(1,c) == LVic(1,c) % Partial evidence is tied.     
                tiebreaker = rand(1);
                if tiebreaker > 0.5
                   LPic(1,c) = +abs(NV-uLVic(1,c)); % LP activity increases. 
                   SPic(1,c) = -abs(NV-uSVic(1,c)); % SP activity decreases.
                else
                   LPic(1,c) = -abs(NV-uLVic(1,c)); % LP activity decreases. 
                   SPic(1,c) = +abs(NV-uSVic(1,c)); % LS activity increases.
                end
            end
        end
        LP = NP + sum(LPic); % Final activity level of LP neurons.
        SP = NP + sum(SPic); % Final activity level of SP neurons.
        % -----------------------------------------------------------------
        % Expectation:
        % -----------------------------------------------------------------  
        f = 1; % <--- Conversion factor from firing rate to True Value scale.
        if  max(LP,SP) == LP % Total evidence perceived to support T > uT.
            eT(j,s) = +(max(LP,SP) - NP)*f + uT; % Conversion of firing rate to appropriate scale
        elseif max(LP,SP) == SP % Total evidence perceived to support T < uT.
            eT(j,s) = -(max(LP,SP) - NP)*f + uT; % Conversion of firing rate to appropriate scale
        end
    end
    % ---------------------------------------------------------------------
    % Expectation Distribution Characteristics:
    % --------------------------------------------------------------------- 
    mean_eT = mean(eT(:,s));
    median_eT = median(eT(:,s));
    % skew_eT(1,s) = skewness(eT(:,s)); % Requires the Statistics Toolbox.
    moments = statisticalMomentsEmpirical(eT(:,s));
    skew_eT(1,s) = moments(1,3); 
    CE_mean(1,s) = T - mean_eT;
    CE_median(1,s) = T - median_eT;
end
% -------------------------------------------------------------------------
% Scatter: Expectation Distribution Skew and Collective Error (using Median)
% -------------------------------------------------------------------------
scatter(skew_eT,CE_median,3,[0     0.27451     0.47059],'filled')
    title('Output of the AQ Model','fontsize',15);
    xlabel('Expectation Distribution Skew','fontsize',15);
    ylabel('Collective Error (using median)','fontsize',15);
    grid on
    saveas(gcf,['Skew_CE_median.tiff'])
hold off
% -------------------------------------------------------------------------
% Scatter: Expectation Distribution Skew and Collective Error (using Mean)
% -------------------------------------------------------------------------
scatter(skew_eT,CE_mean,3,[0     0.27451     0.47059],'filled')
    title('Output of the AQ Model','fontsize',15);
    xlabel('Expectation Distribution Skew','fontsize',15);
    ylabel('Collective Error (using mean)','fontsize',15);
    grid on
    saveas(gcf,['Skew_CE_mean.tiff'])
% -------------------------------------------------------------------------
% End of code.
