# Supplementary material for: The Curious Anomaly of Skewed Judgment Distributions and Systematic Error in the Wisdom of Crowds
Source: PLoS One. 2014 Nov 18;9(11):e112386. doi: 10.1371/journal.pone.0112386 (PMC4236075; doi:10.1371/journal.pone.0112386)
Supplement: Data S1 — Judgment data in Excel about US consumer price inflation, gathered from The Wall Street Journal's Economic Forecasting Survey. Judgments concern annual percentage growth. Surveys are conducted monthly by the journal. (XLS) [file pone.0112386.s003.xls]

## Sheet: inflation_wsj
Actual_value	Mean_of_expectations	Variance_of_expectations	Skew_of_expectations	Kurtosis_of_expectations	Number_of_judges_in_the_particular_survey	Aggregate_error	Average_individual_error_of_judges_in_survey	Extremity
2.8	0.022566	6.40196e-05	-1.36072	5.54815	53	0.543396	0.00732075	0.312633
2.8	0.0246481	3.69116e-05	-2.98266	18.0069	54	0.335185	0.00446296	0.312633
2.8	0.0232157	1.71325e-05	-0.138493	0.948502	51	0.478431	0.00533333	0.312633
2.8	0.0231923	3.99231e-05	-2.27929	10.7689	52	0.480769	0.00573077	0.312633
3.5	0.0229818	2.67589e-05	0.605561	1.08517	55	1.20182	0.0121273	0.723761
3.5	0.0242182	3.21367e-05	0.605436	0.595908	55	1.07818	0.0110727	0.723761
2.8	0.02426	3.40331e-05	0.0810949	0.0374571	50	0.374	0.00562	0.312633
2.8	0.0231132	2.691e-05	0.102889	0.0702283	53	0.488679	0.00598113	0.312633
2.8	0.0286545	9.74882e-06	0.792238	1.30059	55	-0.0654545	0.00232727	0.312633
3.5	0.0273273	1.73354e-05	-0.419352	3.91486	55	0.767273	0.00781818	0.723761
2.8	0.0239286	3.61766e-05	-2.65973	15.9928	56	0.407143	0.00528571	0.312633
2.8	0.0242321	3.1236e-05	-3.69792	22.7444	56	0.376786	0.00455357	0.312633
3.5	0.0236964	2.79971e-05	0.769911	1.43146	56	1.13036	0.0115179	0.723761
3.5	0.0277321	1.46724e-05	-0.930467	5.96566	56	0.726786	0.00733929	0.723761
3.5	0.0279643	1.49078e-05	-1.58551	6.16798	56	0.703571	0.00707143	0.723761
3.5	0.0331786	2.77494e-05	-0.683891	6.40929	56	0.182143	0.00382143	0.723761
3.5	0.0363571	1.27429e-05	0.372447	-0.270731	56	-0.135714	0.00289286	0.723761
3.5	0.0383571	9.50649e-06	-0.067387	-0.520764	56	-0.335714	0.00382143	0.723761
4.2	0.0251786	5.02221e-05	-2.84584	16.6061	56	1.68214	0.0168214	1.13489
4.2	0.0252768	4.01447e-05	-4.21085	27.3769	56	1.67232	0.0167232	1.13489
4.2	0.0281071	5.49338e-05	-3.31982	18.5675	56	1.38929	0.0138929	1.13489
4.2	0.032125	2.91659e-05	-0.42815	2.88143	56	0.9875	0.0100893	1.13489
3.6	0.0327655	2.18034e-05	-1.1523	2.04116	55	0.323455	0.00409273	0.782494
3.6	0.02495	3.00558e-05	-1.02776	2.67945	54	1.105	0.01105	0.782494
3.5	0.0253455	2.40451e-05	0.192175	0.887337	55	0.965455	0.00976364	0.723761
1.1	0.0171792	1.94432e-05	-0.154923	-0.637771	53	-0.617925	0.0064434	-0.685822
2.8	0.026451	3.62125e-05	-4.08266	24.2508	51	0.154902	0.0035098	0.312633
4.2	0.030625	3.88932e-05	-4.69303	30.3157	56	1.1375	0.0114107	1.13489
4.2	0.0310175	2.34461e-05	-0.587184	1.28391	57	1.09825	0.0110175	1.13489
2	0.0237193	7.59198e-05	-3.54261	20.2666	57	-0.37193	0.00645614	-0.157228
3.6	0.0290909	3.8992e-05	-1.21521	3.25282	55	0.690909	0.00738545	0.782494
3.6	0.033566	2.05581e-05	-1.5336	6.0024	53	0.243396	0.0035283	0.782494
1.5	0.0116093	1.38978e-05	1.31764	6.39002	54	0.339074	0.00413148	-0.450892
3.6	0.0167685	3.89358e-05	-1.59644	7.53367	54	1.92315	0.0192315	0.782494
3.6	0.0213941	2.01202e-05	-0.15208	1.27987	51	1.46059	0.0146059	0.782494
1.5	0.0117964	7.66332e-06	1.31897	11.3331	55	0.320364	0.00364	-0.450892
3.6	0.0177291	1.92384e-05	0.303606	-0.0447991	55	1.82709	0.0182709	0.782494
1.5	0.018208	6.71954e-05	0.210957	-0.298167	47	-0.320802	0.00716547	-0.450892
1.1	0.0172196	6.34309e-05	-0.497594	3.41297	46	-0.621957	0.00765	-0.685822
1.1	0.020631	3.61409e-05	-0.755755	2.57069	56	-0.963104	0.0103399	-0.685822
1.5	0.0183707	6.52649e-05	0.652751	1.54704	56	-0.337073	0.00643641	-0.450892
1.1	0.0204943	1.60502e-05	0.826729	0.863938	57	-0.949433	0.00949433	-0.685822
1.5	0.0177061	5.64718e-05	0.991752	1.89467	57	-0.270611	0.00545179	-0.450892
1.1	0.0147836	2.28758e-05	-0.705199	0.742341	55	-0.378364	0.00490727	-0.685822
1.5	0.0125545	4.2911e-05	0.795052	0.347622	55	0.244545	0.00608182	-0.450892
3.6	0.0176982	6.58639e-05	0.710691	1.25015	55	1.83018	0.0186291	0.782494
1.5	0.0144321	5.29872e-05	0.593193	-0.205272	53	0.0567925	0.00610377	-0.450892
3.6	0.0186547	6.48244e-05	0.252838	0.543159	53	1.73453	0.0175717	0.782494
1.5	0.0178112	8.85382e-05	1.09856	2.63194	47	-0.281121	0.0070644	-0.450892
1.1	0.0209074	3.08026e-05	-1.18229	2.74426	54	-0.990741	0.010537	-0.685822
1.5	0.0186185	5.14812e-05	0.770771	0.399823	54	-0.361852	0.00606296	-0.450892
1.1	0.02286	3.90558e-05	-0.125506	2.87869	55	-1.186	0.0122236	-0.685822
4.2	0.0298929	4.1261e-05	-4.52476	25.1638	56	1.21071	0.0121071	1.13489
4.2	0.0296429	8.54701e-05	-4.92665	27.5869	56	1.23571	0.0123571	1.13489
4.2	0.03175	7.23e-05	-6.19925	43.0955	56	1.025	0.01025	1.13489
4.2	0.0342857	8.2826e-05	-5.77361	38.6289	56	0.771429	0.00771429	1.13489
2	0.0240357	7.63623e-05	-3.65736	21.1483	56	-0.403571	0.00660714	-0.157228
2	0.0248036	5.81971e-05	-3.49417	19.6503	56	-0.480357	0.00694643	-0.157228
2	0.0270179	5.55815e-05	-4.33115	26.5927	56	-0.701786	0.00848214	-0.157228
2.7	0.0138723	0.000107809	-0.686324	0.514779	47	1.31277	0.0134255	0.2539
2.7	0.0156653	9.4625e-05	-0.839146	0.191255	47	1.13347	0.0114623	0.2539
1.1	0.0179341	6.88955e-05	0.838732	3.20003	47	-0.693411	0.00799794	-0.685822
2	0.0234	5.48e-05	-3.46018	20.0159	55	-0.34	0.00576364	-0.157228
1.5	0.0118837	1.14964e-05	1.04908	5.03767	49	0.311633	0.00389184	-0.450892
3.6	0.0174939	2.49206e-05	0.836474	1.14053	49	1.85061	0.0185061	0.782494
1.1	0.0207255	4.20031e-05	-0.393154	0.85212	51	-0.972549	0.0103529	-0.685822
1.5	0.0110538	2.03625e-05	0.322852	-0.343644	52	0.394615	0.0051	-0.450892
3.6	0.0162981	3.26774e-05	0.886807	1.50337	52	1.97019	0.0197019	0.782494
1.5	0.0198864	8.45217e-05	1.32073	4.11132	44	-0.488636	0.00761364	-0.450892
2	0.0334643	5.85805e-05	-4.94588	32.4831	56	-1.34643	0.01475	-0.157228
2	0.0328571	5.69974e-05	-5.07313	32.6041	56	-1.28571	0.0141429	-0.157228
2	0.0293214	5.74221e-05	-3.90769	23.1065	56	-0.932143	0.0106071	-0.157228
2	0.0234107	1.67919e-05	-0.28192	2.89052	56	-0.341071	0.00430357	-0.157228
2.7	0.0277321	2.90724e-05	-0.952056	3.38489	56	-0.0732143	0.00391071	0.2539
2.7	0.0274464	2.61789e-05	-0.778777	2.69928	56	-0.0446429	0.00369643	0.2539
2.7	0.0240714	3.10494e-05	-0.101566	0.220312	56	0.292857	0.00514286	0.2539
2.7	0.0206429	3.44883e-05	0.278622	0.592413	56	0.635714	0.00739286	0.2539
2	0.0306481	5.99305e-05	-4.09153	25.1073	54	-1.06481	0.0119815	-0.157228
2.7	0.0253889	3.01289e-05	-0.721906	1.96679	54	0.161111	0.00412963	0.2539
1.5	0.0186933	0.000109951	0.0916431	0.55115	48	-0.369327	0.00885994	-0.450892
1.5	0.0106673	2.04262e-05	0.678671	0.107823	52	0.433269	0.00537115	-0.450892
3.6	0.0163212	3.35272e-05	0.978616	1.17037	52	1.96788	0.0196788	0.782494
2.7	0.0212203	2.87954e-05	1.43449	4.62497	59	0.577966	0.007	0.2539
4.1	0.026661	2.78831e-05	-0.727873	1.49719	59	1.4339	0.014339	1.07616
2.7	0.0174667	3.22192e-05	0.524102	1.23771	60	0.953333	0.01	0.2539
2.7	0.0161333	3.12701e-05	0.657169	0.26775	60	1.08667	0.0111	0.2539
2.7	0.0178167	2.16777e-05	1.33571	2.24763	60	0.918333	0.00968333	0.2539
2.7	0.02365	3.13161e-05	3.89553	24.1096	60	0.335	0.00475	0.2539
4.1	0.0240333	2.80667e-05	-0.333428	1.05065	60	1.69667	0.0169667	1.07616
4.1	0.0239833	2.35421e-05	-0.795359	1.93576	60	1.70167	0.0170167	1.07616
4.1	0.02475	2.25297e-05	-1.17775	2.71984	60	1.625	0.01625	1.07616
4.1	0.0280333	3.31853e-05	-0.727668	1.09081	60	1.29667	0.0129667	1.07616
2.7	0.0149365	8.38144e-05	-1.05547	2.17629	51	1.20635	0.0121812	0.2539
1.1	0.0177035	6.75087e-05	0.767459	3.1698	51	-0.670351	0.00800237	-0.685822
1.5	0.0182295	9.62027e-05	0.659573	1.69536	51	-0.322951	0.00793037	-0.450892
-1.4	-0.0127038	7.94784e-05	1.17518	1.61827	52	-0.129615	0.00628077	-2.15414
2.7	0.0103231	0.000169867	-1.77444	8.61132	52	1.66769	0.0173692	0.2539
2.7	0.0189115	9.4859e-05	-1.18469	1.65829	52	0.808848	0.00885771	0.2539
1.1	0.0194786	5.42176e-05	-0.173213	0.944225	52	-0.847856	0.00928625	-0.685822
1.5	0.0184858	8.29632e-05	0.614749	0.498518	52	-0.348585	0.007418	-0.450892
4.1	0.0309016	3.82568e-05	-0.763365	1.51755	61	1.00984	0.0101967	1.07616
2.7	0.0142192	7.65834e-05	0.137619	-0.484968	52	1.27808	0.0132424	0.2539
1.1	0.0170807	5.98341e-05	0.324199	1.52739	52	-0.608075	0.0073864	-0.685822
1.5	0.0170948	9.2926e-05	0.0243617	-0.0747714	52	-0.209481	0.00777173	-0.450892
2.7	0.0198431	9.46949e-05	-0.944296	-0.0749912	51	0.715686	0.00821569	0.2539
1.5	0.0184706	6.88141e-05	0.955817	0.859732	51	-0.347059	0.00660784	-0.450892
-1.4	-0.0104988	5.64119e-05	1.71059	2.84293	52	-0.350115	0.00510115	-2.15414
2.7	0.0129077	0.000108153	-1.00248	2.60245	52	1.40923	0.0144846	0.2539
1.1	0.0165961	7.35309e-05	-0.532771	0.645515	52	-0.559612	0.00833073	-0.685822
2.7	0.0111975	9.6332e-05	-0.0835547	0.404091	52	1.58025	0.0163794	0.2539
-1.4	-0.011413	0.000128227	0.911894	0.772442	51	-0.2587	0.00850465	-2.15414
4.1	0.03085	4.78585e-05	-1.45901	2.70235	60	1.015	0.01015	1.07616
5	0.0227333	2.9826e-05	-0.364159	0.385741	60	2.72667	0.0272667	1.60475
0.1	0.02315	2.02992e-05	-0.515739	2.00787	60	-2.215	0.02215	-1.27315
0.1	0.0238136	2.31198e-05	-0.239615	0.511067	59	-2.28136	0.0228136	-1.27315
5	0.0226441	2.71642e-05	0.0410934	0.942253	59	2.73559	0.0273559	1.60475
4.1	0.0302727	3.55354e-05	-1.1879	2.46794	55	1.07273	0.0107273	1.07616
5	0.0216	3.29852e-05	-0.0546809	0.85584	55	2.84	0.0284	1.60475
0.1	0.0228545	3.10525e-05	0.243647	1.53942	55	-2.18545	0.0218545	-1.27315
5	0.0274808	6.11173e-05	-3.92771	22.3857	52	2.25192	0.0225192	1.60475
2.7	0.00932653	0.000177517	-0.927531	3.74614	49	1.76735	0.018449	0.2539
-1.4	-0.0125967	6.7692e-05	1.54509	2.97317	53	-0.140332	0.00552445	-2.15414
2.7	0.0109344	0.000135883	-0.54817	1.66547	53	1.60656	0.0166429	0.2539
-1.4	-0.0122524	0.000134475	0.946891	0.520563	48	-0.174762	0.00850238	-2.15414
4.1	0.0299352	3.62835e-05	-1.57589	2.48887	54	1.10648	0.0110648	1.07616
5	0.0216315	2.97222e-05	-0.679266	0.597046	54	2.83685	0.0283685	1.60475
0.1	0.0227	2.96892e-05	-0.336696	0.113524	53	-2.17	0.0217	-1.27315
0.1	0.0233269	4.65381e-05	-0.0132713	-0.113405	52	-2.23269	0.0223269	-1.27315
0.1	0.0281759	0.00010952	-1.4522	5.03163	54	-2.71759	0.0278056	-1.27315
-1.4	0.011787	0.000202506	-0.17355	-0.259505	54	-2.5787	0.0261574	-2.15414
2.7	0.017787	6.90151e-05	0.773245	2.23876	54	0.921296	0.0104352	0.2539
0.1	0.015937	0.000175497	-1.13958	3.59562	54	-1.4937	0.0169	-1.27315
-1.4	0.000162796	0.000226199	0.619852	1.3108	54	-1.41628	0.0160517	-2.15414
2.7	0.0148259	9.55767e-05	0.859782	3.7922	54	1.21741	0.0133223	0.2539
4.1	0.0363922	1.97631e-05	-1.50678	2.7262	51	0.460784	0.00484314	1.07616
5	0.0246667	2.74267e-05	-0.199965	-0.0376477	51	2.53333	0.0253333	1.60475
0.1	0.0226667	4.43067e-05	-0.350782	0.12223	51	-2.16667	0.0216667	-1.27315
5	0.0242885	2.55426e-05	-0.471619	0.587106	52	2.57115	0.0257115	1.60475
0.1	0.0225962	3.86376e-05	-0.657714	1.48678	52	-2.15962	0.0215962	-1.27315
0.1	0.0376731	5.27734e-05	-0.266994	-0.453156	52	-3.66731	0.0366731	-1.27315
-1.4	0.02375	8.82304e-05	0.166005	-0.34146	52	-3.775	0.03775	-2.15414
2.7	0.0219808	5.39016e-05	0.562791	0.232156	52	0.501923	0.00755769	0.2539
5	0.0364077	2.10398e-05	-2.13086	7.20267	53	1.35923	0.0135923	1.60475
0.1	0.0286401	9.43066e-05	-3.56408	20.6132	53	-2.76401	0.0286967	-1.27315
5	0.0348065	2.47072e-05	-1.20006	4.13367	54	1.51935	0.0151935	1.60475
0.1	0.0271485	8.76447e-05	-3.49715	20.603	55	-2.61485	0.0271667	-1.27315
4.1	0.0340189	3.5865e-05	-1.90283	5.76885	53	0.698113	0.0070566	1.07616
0.1	0.0358093	0.000109855	-4.06714	24.3836	54	-3.48093	0.0358463	-1.27315
-1.4	0.0283759	6.32049e-05	0.76374	2.66049	54	-4.23759	0.0423759	-2.15414
2.7	0.0239315	7.65705e-05	0.651389	1.49891	54	0.306852	0.00706852	0.2539
5	0.0346409	3.23976e-05	-1.35601	3.39274	55	1.53591	0.0153591	1.60475
0.1	0.0266442	0.00014343	-3.07741	12.626	55	-2.56442	0.0276078	-1.27315
0.1	0.0410175	4.91549e-05	0.608205	3.10263	52	-4.00175	0.0400175	-1.27315
-1.4	0.0290039	9.72757e-05	0.51761	0.737878	52	-4.30039	0.0430039	-2.15414
2.7	0.0244911	7.26696e-05	0.414208	0.742402	52	0.250894	0.00697048	0.2539
0.1	0.0397369	0.000108701	-0.763043	5.88787	53	-3.87369	0.0389255	-1.27315
-1.4	0.0307675	6.05998e-05	-0.140075	-0.0169417	53	-4.47675	0.0447675	-2.15414
2.7	0.0236646	9.81668e-05	-0.44977	2.10432	53	0.33354	0.00771275	0.2539
0.1	0.0422515	4.79354e-05	-0.846041	1.79381	51	-4.12515	0.0412515	-1.27315
-1.4	0.0288184	9.32381e-05	0.258255	-0.408509	51	-4.28184	0.0428184	-2.15414
2.7	0.0245988	7.67596e-05	0.510512	0.660021	51	0.240116	0.00718547	0.2539
