# Supplementary material for: The Curious Anomaly of Skewed Judgment Distributions and Systematic Error in the Wisdom of Crowds
Source: PLoS One. 2014 Nov 18;9(11):e112386. doi: 10.1371/journal.pone.0112386 (PMC4236075; doi:10.1371/journal.pone.0112386)
Supplement: Data S2 — Judgment data in Excel about US GDP, gathered from The Wall Street Journal's Economic Forecasting Survey. Judgments concern annual percentage growth. Surveys are conducted monthly by the journal. (XLS) [file pone.0112386.s004.xls]

## Sheet: GDP_wsj
Actual_value	Mean_of_expectations	Variance_of_expectations	Skew_of_expectations	Kurtosis_of_expectations	Number_of_judges_in_the_particular_survey	Aggregate_error	Average_individual_error_of_judges_in_survey	Extremity
1.3	0.0186824	1.94499e-05	0.29788	0.680388	51	-0.568235	0.00603529	0.0986757
1.3	0.0287768	3.78084e-05	0.34632	1.44576	56	-1.57768	0.0157768	0.0986757
1.3	0.0267273	5.35354e-05	-0.826012	1.91846	55	-1.37273	0.0142364	0.0986757
2.3	0.0256818	2.78645e-05	0.585934	0.685408	55	-0.268182	0.00460909	0.404506
0.4	0.0272545	4.46747e-05	0.72794	1.79138	55	-2.32545	0.0232545	-0.176572
2.5	0.0279273	7.01128e-05	0.0949435	0.329133	52	-0.292727	0.00688273	0.465673
2.3	0.0230818	7.06645e-05	0.233138	1.36953	55	0	0.00640909	0.404506
0.4	0.0244182	8.09145e-05	-1.07858	6.24608	55	-2.04182	0.0210727	-0.176572
1.3	0.0330561	4.19243e-05	-0.116552	1.49269	57	-2.00561	0.0200561	0.0986757
2.5	0.0194074	2.89913e-05	0.556884	1.51055	54	0.559259	0.00653704	0.465673
3.8	0.0350943	2.79717e-05	1.41133	5.36846	53	0.290566	0.00464151	0.863253
3.8	0.0416604	4.43824e-05	0.623421	0.233801	53	-0.366038	0.00588679	0.863253
3.8	0.0363774	2.88549e-05	0.139061	0.253461	53	0.162264	0.00433962	0.863253
3.8	0.0343962	1.35515e-05	0.017653	0.24907	53	0.360377	0.00424528	0.863253
2.6	0.0326964	1.41789e-05	-0.100022	-0.496149	56	-0.669643	0.00683929	0.496256
1.3	0.0341964	2.63062e-05	0.74597	3.21747	56	-2.11964	0.0211964	0.0986757
1.3	0.0356429	2.03792e-05	0.975458	3.47172	56	-2.26429	0.0226429	0.0986757
1.3	0.0323393	5.9501e-05	1.35535	3.83566	56	-1.93393	0.0193393	0.0986757
1.3	0.0315357	5.60714e-05	0.519359	1.35646	56	-1.85357	0.0186071	0.0986757
1.3	0.0302143	4.46805e-05	0.577138	1.99719	56	-1.72143	0.0172143	0.0986757
4.8	0.0326429	2.05974e-05	-1.26905	3.71409	56	1.53571	0.0153571	1.16908
4.8	0.0328393	2.03192e-05	-0.181146	-0.379126	56	1.51607	0.0151607	1.16908
4.8	0.0330357	3.44351e-05	0.00644556	-0.464314	56	1.49643	0.0149643	1.16908
4.8	0.0346964	3.54153e-05	-0.27103	0.136365	56	1.33036	0.0133036	1.16908
4.8	0.0350893	3.29192e-05	-0.0598986	-0.58144	56	1.29107	0.0129107	1.16908
2.7	0.0325357	2.91987e-05	-2.38025	11.2988	56	-0.553571	0.00657143	0.526839
2.7	0.0322143	2.73351e-05	-0.629455	0.716856	56	-0.521429	0.00639286	0.526839
2.7	0.0334464	3.52698e-05	0.337207	0.309483	56	-0.644643	0.00719643	0.526839
2.7	0.033	3.25455e-05	-0.45882	-0.0992363	56	-0.6	0.00714286	0.526839
2.7	0.0328214	2.71675e-05	0.0509704	-0.760259	56	-0.582143	0.00639286	0.526839
1.3	0.0228981	2.96571e-05	0.0286696	-0.306171	52	-0.989808	0.0100135	0.0986757
1.3	0.0302713	5.57348e-05	0.117023	2.71921	53	-1.72713	0.0175732	0.0986757
3	0.0351579	4.08496e-05	-0.162096	1.81827	57	-0.515789	0.00649123	0.618588
0.4	0.0265054	2.82398e-05	0.620287	0.386219	56	-2.25054	0.0225054	-0.176572
1.3	0.027452	3.59262e-05	-0.00922729	0.30318	50	-1.4452	0.014532	0.0986757
3.8	0.0362963	2.14955e-05	0.248493	-0.122316	54	0.17037	0.00407407	0.863253
3.8	0.0367407	1.99693e-05	0.208178	-0.147168	54	0.125926	0.00385185	0.863253
3.8	0.0363333	2.07925e-05	0.245512	-0.187531	54	0.166667	0.004	0.863253
3.8	0.0358148	3.2682e-05	1.07519	3.14033	54	0.218519	0.00466667	0.863253
0.4	0.028571	5.70364e-05	-0.220067	1.62419	52	-2.4571	0.024571	-0.176572
2.6	0.036125	2.9675e-05	0.529175	0.43673	56	-1.0125	0.010125	0.496256
3.8	0.0360481	5.1046e-05	0.421183	1.1414	53	0.195194	0.00583553	0.863253
2.5	0.0300222	6.03667e-05	0.29891	0.131515	53	-0.502219	0.00728634	0.465673
2.3	0.0300262	7.04884e-05	0.0903223	0.552346	53	-0.702617	0.0089507	0.404506
1.3	0.0356727	3.02983e-05	-0.143774	1.06999	55	-2.26727	0.0226727	0.0986757
3	0.0397321	2.23451e-05	-0.615557	0.148885	56	-0.973214	0.00991071	0.618588
3	0.0409107	1.70646e-05	-0.460479	-0.858417	56	-1.09107	0.0109107	0.618588
2.6	0.0371786	2.44766e-05	0.109694	-0.0713977	56	-1.11786	0.0111786	0.496256
2.6	0.0378036	2.33971e-05	0.153567	0.318572	56	-1.18036	0.0118036	0.496256
2.6	0.0366429	2.12156e-05	0.411519	1.0089	56	-1.06429	0.0106429	0.496256
2.6	0.0318929	1.90429e-05	0.224794	0.0210731	56	-0.589286	0.00621429	0.496256
1.3	0.0356964	5.17062e-05	2.4954	12.2301	56	-2.26964	0.0226964	0.0986757
1.3	0.0360893	5.32464e-05	2.23126	10.9428	56	-2.30893	0.0230893	0.0986757
1.3	0.0351071	5.07883e-05	2.57812	13.9001	56	-2.21071	0.0221071	0.0986757
1.3	0.0343393	2.61192e-05	0.642497	3.23679	56	-2.13393	0.0213393	0.0986757
3.9	0.029099	4.56465e-05	0.716059	1.45183	54	0.990098	0.010808	0.893836
3.8	0.029854	6.23298e-05	0.777974	0.571532	54	0.814604	0.0097467	0.863253
2.3	0.030013	7.1004e-05	-0.0534852	1.13192	54	-0.701302	0.00877228	0.404506
0.4	0.0251038	7.43038e-05	-1.26896	8.1489	53	-2.11038	0.021783	-0.176572
0.8	0.0308	2.92741e-05	-0.290231	-0.367251	55	-2.28	0.0228	-0.0542397
1.5	0.0303273	4.67057e-05	-1.95176	7.1377	55	-1.53273	0.0160545	0.159842
2.3	0.0242839	5.11759e-05	1.44153	2.76644	49	-0.128388	0.00510429	0.404506
0.4	0.0251341	5.15318e-05	0.822972	2.94487	49	-2.11341	0.0211341	-0.176572
1.3	0.0322911	4.43372e-05	0.818308	3.60721	56	-1.92911	0.0192911	0.0986757
2.3	0.0304893	7.50513e-05	0.042304	0.827107	57	-0.748926	0.00931382	0.404506
1.3	0.0273148	8.35043e-05	-1.73752	11.7758	54	-1.43148	0.015463	0.0986757
4.8	0.0323333	3.03774e-05	-1.41674	2.8468	54	1.56667	0.0156667	1.16908
2.7	0.0329074	3.16328e-05	-2.48931	12.1886	54	-0.590741	0.00687037	0.526839
1.3	0.0310601	6.58311e-05	-0.942421	5.37188	58	-1.80601	0.0186463	0.0986757
1.3	0.0286339	9.07045e-05	-1.70203	10.3347	56	-1.56339	0.0167768	0.0986757
3	0.0378793	2.72308e-05	-0.121595	0.272681	58	-0.787931	0.00818966	0.618588
1.3	0.0344582	2.54666e-05	0.361483	0.725978	55	-2.14582	0.0214582	0.0986757
2.5	0.018734	3.74496e-05	0.365804	0.411997	53	0.626604	0.00721698	0.465673
2.3	0.0239245	6.71753e-05	0.0577968	1.76844	53	-0.0924528	0.00607925	0.404506
3.9	0.0313513	3.2558e-05	1.3231	3.71623	56	0.76487	0.00844155	0.893836
3.8	0.0316732	6.51138e-05	0.538514	0.230234	56	0.63268	0.00862695	0.863253
2.5	0.0287419	6.65001e-05	-0.0185738	0.356678	56	-0.374188	0.00691198	0.465673
2.3	0.0298703	8.21562e-05	-0.0547058	0.274199	56	-0.687027	0.00910784	0.404506
3.8	0.0343302	6.33003e-05	0.563795	0.788958	57	0.366981	0.00720237	0.863253
2.5	0.030728	6.17235e-05	0.271723	0.559774	57	-0.572802	0.00756567	0.465673
0.4	0.0295362	5.80504e-05	-0.860495	3.28034	57	-2.55362	0.0256766	-0.176572
3.8	0.0328545	3.09044e-05	0.0745402	0.45655	55	0.514545	0.00630909	0.863253
2.3	0.0282727	8.34613e-05	-0.221127	1.6983	55	-0.527273	0.00814545	0.404506
0.4	0.0269091	7.92323e-05	-2.05529	8.46845	55	-2.29091	0.0236	-0.176572
1.3	0.0343462	2.7721e-05	0.67647	1.37539	52	-2.13462	0.0213462	0.0986757
1.3	0.0281189	8.0695e-05	-2.43321	12.6527	53	-1.51189	0.0162887	0.0986757
2.5	0.0276759	5.27279e-05	-0.0292762	1.82954	54	-0.267593	0.00571296	0.465673
1.3	0.0316667	4.4869e-05	-2.16684	8.28975	57	-1.86667	0.0191228	0.0986757
0.4	0.0340185	2.69902e-05	0.832789	0.791746	54	-3.00185	0.0300185	-0.176572
3.9	0.0301088	5.18995e-05	0.417991	-0.533248	55	0.889116	0.00975105	0.893836
3.8	0.0297723	5.89894e-05	0.513231	-0.597877	55	0.822773	0.00970773	0.863253
2.5	0.0294462	6.34705e-05	0.0605133	0.223772	55	-0.444616	0.00706435	0.465673
2.3	0.0305484	6.9564e-05	0.0375773	-0.089375	55	-0.75484	0.00925749	0.404506
0.4	0.0363725	4.00384e-05	0.237533	0.882776	51	-3.23725	0.0323725	-0.176572
2.5	0.0251538	5.29563e-05	0.0690714	0.931507	52	-0.0153846	0.0055	0.465673
2.3	0.0268654	7.33345e-05	-0.191596	1.92744	52	-0.386538	0.00686538	0.404506
0.4	0.0260981	8.29473e-05	-1.40915	7.67049	52	-2.20981	0.0228288	-0.176572
4.8	0.0355357	3.29442e-05	-0.290037	-0.0861003	56	1.24643	0.0124643	1.16908
2.7	0.033	2.08727e-05	-0.244389	0.301949	56	-0.6	0.00653571	0.526839
0.8	0.0307143	2.4426e-05	-0.402531	-0.0911215	56	-2.27143	0.0227143	-0.0542397
1.5	0.0304464	4.39607e-05	-1.8795	7.9527	56	-1.54464	0.0160893	0.159842
4.8	0.0458182	4.98182e-05	-2.402	8.10141	55	0.218182	0.00450909	1.16908
3.8	0.0248538	0.000127608	-0.634387	3.15955	48	1.31462	0.0143962	0.863253
4.8	0.043	5.90714e-05	-0.525833	0.564607	57	0.5	0.00689474	1.16908
2.7	0.0331579	3.39211e-05	-0.167773	-0.292622	57	-0.615789	0.00707018	0.526839
2.7	0.0330175	3.24461e-05	0.0211652	-0.183918	57	-0.601754	0.00689474	0.526839
2.7	0.0336491	3.87675e-05	0.391451	1.46441	57	-0.664912	0.0075614	0.526839
2.7	0.0283455	2.46377e-05	0.732583	2.32906	55	-0.134545	0.00356364	0.526839
0.8	0.0299636	2.48875e-05	0.0344564	0.629613	55	-2.19636	0.0219636	-0.0542397
3.6	0.0265455	6.78822e-05	-2.66841	10.631	55	0.945455	0.00949091	0.802086
3.6	0.0239016	7.35235e-05	-2.1615	6.98707	61	1.20984	0.0120984	0.802086
3.6	0.0244098	6.79459e-05	-2.01047	6.84741	61	1.15902	0.0115902	0.802086
3.6	0.0237705	5.90464e-05	-2.23214	8.91984	61	1.22295	0.0122295	0.802086
3.6	0.0221967	5.91273e-05	-2.14555	7.63708	61	1.38033	0.0138033	0.802086
3.6	0.0218197	4.39836e-05	-2.89074	13.4099	61	1.41803	0.0141803	0.802086
3.6	0.0259474	6.25865e-05	-2.91142	11.692	57	1.00526	0.0100526	0.802086
3.6	0.0253158	6.32914e-05	-2.699	10.441	57	1.06842	0.0106842	0.802086
3.6	0.0254035	6.53521e-05	-2.556	9.71884	57	1.05965	0.0105965	0.802086
3.6	0.0254211	6.87838e-05	-2.31563	8.69544	57	1.05789	0.0107544	0.802086
1.5	0.0193387	3.0949e-05	-0.410646	0.93333	62	-0.433871	0.00591935	0.159842
3.6	0.0271296	7.75112e-05	-2.71626	9.9053	54	0.887037	0.00909259	0.802086
4.8	0.0460536	3.81607e-05	-1.26874	1.93326	56	0.194643	0.00444643	1.16908
2.7	0.0337321	3.04179e-05	0.473897	4.22815	56	-0.673214	0.00726786	0.526839
0.8	0.0310714	3.20675e-05	-0.448137	0.522616	56	-2.30714	0.0230714	-0.0542397
0.8	0.0305	2.90909e-05	-0.51661	0.518473	56	-2.25	0.0225	-0.0542397
0.8	0.030375	2.94386e-05	-0.616615	0.525579	56	-2.2375	0.022375	-0.0542397
0.8	0.0307143	1.98442e-05	-0.342379	0.826522	56	-2.27143	0.0227143	-0.0542397
1.5	0.0298214	4.64403e-05	-1.72678	6.60853	56	-1.48214	0.0155357	0.159842
1.5	0.0291429	4.85974e-05	-1.58673	5.0863	56	-1.41429	0.0148571	0.159842
1.5	0.028375	4.46386e-05	-1.60089	5.5875	56	-1.3375	0.0140893	0.159842
1.5	0.0288214	2.82584e-05	-0.754503	2.71228	56	-1.38214	0.014	0.159842
1.7	0.0314158	4.0446e-05	-1.86591	8.96149	48	-1.44158	0.0150408	0.221008
3.9	0.026349	0.000109289	-0.516975	2.39738	48	1.2651	0.0137247	0.893836
3.8	0.027938	9.43308e-05	-0.273479	2.5564	48	1.0062	0.0115794	0.863253
1.7	0.0238186	7.1326e-05	-0.296491	-0.572764	47	-0.681857	0.009323	0.221008
3.8	0.0214094	0.000125582	-0.300182	1.22306	47	1.65906	0.017314	0.863253
3.9	0.0236839	0.000102048	-0.225938	0.85143	47	1.53161	0.0160821	0.893836
3.8	0.0282977	0.000120372	-0.361907	3.75268	47	0.970228	0.0118725	0.863253
0.5	0.0225	4.20439e-05	-0.988778	1.65488	58	-1.75	0.0176724	-0.145989
0.5	0.0246207	3.86606e-05	-1.51491	3.89214	58	-1.96207	0.0197931	-0.145989
0.5	0.0232414	2.80811e-05	-1.35612	5.87968	58	-1.82414	0.0184138	-0.145989
0.5	0.0202586	2.18091e-05	0.269304	-0.130317	58	-1.52586	0.0152586	-0.145989
1.5	0.0283889	2.15629e-05	0.492832	0.526363	54	-1.33889	0.0133889	0.159842
3	0.02675	7.29025e-05	-4.16803	24.5587	60	0.325	0.00491667	0.618588
3	0.0266833	8.86268e-05	-3.549	17.1758	60	0.331667	0.00535	0.618588
3	0.0266333	8.31514e-05	-3.82822	19.6705	60	0.336667	0.00513333	0.618588
3	0.0252	8.90102e-05	-3.17712	14.7951	60	0.48	0.00626667	0.618588
3	0.0244	8.29898e-05	-3.37537	16.0907	60	0.56	0.00633333	0.618588
1.7	0.0291667	2.66836e-05	0.184264	0.863147	60	-1.21667	0.0121667	0.221008
1.7	0.0299333	2.62328e-05	0.205087	0.78646	60	-1.29333	0.0129333	0.221008
1.7	0.02975	2.52415e-05	0.346602	0.891523	60	-1.275	0.01275	0.221008
3.6	0.0305806	8.6018e-05	-1.84802	9.39238	62	0.541935	0.00706452	0.802086
0.5	0.0269245	3.34557e-05	-1.01004	2.72026	53	-2.19245	0.0219245	-0.145989
0.5	0.0282549	2.47137e-05	-0.938789	2.73145	51	-2.32549	0.0232549	-0.145989
1.7	0.0297141	5.32077e-05	-0.539515	1.47231	51	-1.27141	0.0131847	0.221008
3.8	0.0245232	9.86366e-05	-0.627893	2.56229	51	1.34768	0.0141435	0.863253
3.9	0.0257906	8.23039e-05	-0.368917	2.42409	51	1.32094	0.0139624	0.893836
3.8	0.0287707	7.69411e-05	-0.0366185	2.28256	51	0.922933	0.0106058	0.863253
0.8	0.0281786	2.99675e-05	-0.262432	0.579301	56	-2.01786	0.0201786	-0.0542397
0.8	0.0275536	2.64334e-05	-0.674124	1.42931	56	-1.95536	0.0195536	-0.0542397
0.8	0.0234286	2.80675e-05	0.240012	-0.648414	56	-1.54286	0.0154286	-0.0542397
1.5	0.0263571	3.74338e-05	-1.30243	5.58446	56	-1.13571	0.0119286	0.159842
1.5	0.0248929	3.90065e-05	-0.836848	4.22738	56	-0.989286	0.0105714	0.159842
1.5	0.0251607	3.44646e-05	-0.11846	1.13183	56	-1.01607	0.0105536	0.159842
1.5	0.0230357	3.63623e-05	-0.0811998	1.13134	56	-0.803571	0.00875	0.159842
0.5	0.0261636	3.86579e-05	-2.02937	6.11929	55	-2.11636	0.0213455	-0.145989
0.5	0.0257455	4.45266e-05	-1.35871	3.87952	55	-2.07455	0.0209273	-0.145989
0.5	0.0259636	4.77764e-05	-1.18275	3.37226	55	-2.09636	0.0211455	-0.145989
0.5	0.0252182	4.78034e-05	-1.16231	2.61639	55	-2.02182	0.0204	-0.145989
3	0.0267037	8.05143e-05	-4.0537	22.539	54	0.32963	0.00511111	0.618588
1.7	0.029	2.13962e-05	0.344475	0.286627	54	-1.2	0.012	0.221008
-6.7	-0.0464329	0.000281191	2.30345	7.787	54	-2.05671	0.0205671	-2.34797
3	0.0250339	7.55506e-05	-3.64892	20.0571	59	0.49661	0.00608475	0.618588
3	0.0231864	6.69819e-05	-3.83085	22.1826	59	0.681356	0.00718644	0.618588
3.8	0.0172512	0.000157531	-0.299669	0.677988	53	2.07488	0.0212016	0.863253
1.7	0.0290862	2.70626e-05	0.797112	1.99017	58	-1.20862	0.0120862	0.221008
1.7	0.0281207	3.71255e-05	-0.167022	1.44906	58	-1.11207	0.011431	0.221008
1.3	0.0297857	1.52987e-05	0.561973	2.11428	56	-1.67857	0.0167857	0.0986757
2.3	0.0305925	7.33845e-05	0.428778	0.145558	51	-0.759245	0.00916108	0.404506
3.8	0.0287378	7.82278e-05	-0.401349	0.831859	52	0.926223	0.010493	0.863253
3.9	0.0279452	0.000118417	-1.3962	6.38465	52	1.10548	0.0123685	0.893836
3.8	0.0291521	9.97484e-05	-1.40695	6.9388	52	0.88479	0.0101707	0.863253
2.5	0.0285458	7.67245e-05	-1.53152	6.19259	52	-0.354585	0.00723815	0.465673
2.3	0.0296515	8.42131e-05	-0.162174	1.75075	52	-0.665146	0.00903608	0.404506
-1.8	0.0284194	3.70999e-05	0.712477	2.93051	62	-4.64194	0.0464194	-0.8494
3.8	0.0296786	6.3422e-05	-0.868844	1.80531	51	0.832143	0.00910575	0.863253
3.9	0.0294778	7.0585e-05	0.43715	-0.0459811	51	0.95222	0.010966	0.893836
3.8	0.0298209	5.7678e-05	0.312995	-0.234306	51	0.81791	0.00934204	0.863253
2.5	0.029563	4.91051e-05	-0.157883	-0.408964	51	-0.456296	0.00683747	0.465673
1.7	0.028	4.11786e-05	-0.0659733	0.941135	57	-1.1	0.0113158	0.221008
1.7	0.0249649	5.77487e-05	-0.804008	4.70563	57	-0.796491	0.0094386	0.221008
3.8	0.0185475	0.000136715	-0.393363	1.71191	51	1.94525	0.0199231	0.863253
3.8	0.0278857	9.29005e-05	-0.0869304	3.03715	51	1.01143	0.0114085	0.863253
-0.7	-0.0139663	0.000268629	0.972943	1.75988	52	0.696629	0.0141332	-0.512986
1.7	0.0055414	0.000225832	-0.203078	-0.222071	52	1.14586	0.0148659	0.221008
3	0.0219455	2.44229e-05	-0.605224	-0.00742842	55	0.805455	0.00805455	0.618588
3.8	0.0275063	0.000109059	-0.0342174	1.67769	49	1.04937	0.0119631	0.863253
3.9	0.0230945	0.000114963	-0.455971	1.97824	50	1.59055	0.0166255	0.893836
-1.8	0.0292037	2.26558e-05	0.660054	2.70134	54	-4.72037	0.0472037	-0.8494
-0.7	-0.0161368	0.000149974	1.60438	3.87937	52	0.913683	0.0128676	-0.512986
1.7	0.00552592	0.00017962	-0.0812302	0.0216241	52	1.14741	0.0142202	0.221008
3.8	0.0169562	0.00018073	-1.10841	2.49977	48	2.10438	0.0212938	0.863253
1.3	0.0296557	3.23295e-05	1.26764	6.34669	61	-1.66557	0.0166557	0.0986757
1.3	0.0279836	4.30164e-05	0.767364	6.17819	61	-1.49836	0.0152459	0.0986757
1.3	0.0244	6.4763e-05	0.210536	2.16582	55	-1.14	0.0123091	0.0986757
-1.8	0.0264426	7.20175e-05	-1.10665	6.28311	61	-4.44426	0.0444426	-0.8494
-6.7	-0.0500714	0.000269292	2.56742	9.90867	49	-1.69286	0.0177041	-2.34797
-0.7	-0.0186016	0.00021575	0.972991	2.0882	49	1.16016	0.0158057	-0.512986
1.7	0.00442653	0.000209764	0.49669	-0.158744	49	1.25735	0.016451	0.221008
-1.8	0.0214727	9.48094e-05	-1.39537	4.50921	55	-3.94727	0.0394727	-0.8494
3.9	0.0227272	0.000114373	-0.29504	1.00223	49	1.62728	0.0168442	0.893836
3.8	0.0185616	0.000205294	-0.608157	1.78832	51	1.94384	0.0203404	0.863253
3.8	0.0196631	0.00012642	-0.397948	2.3169	51	1.83369	0.0188859	0.863253
3.8	0.0272543	0.000115187	-0.815485	5.43328	51	1.07457	0.0122359	0.863253
1.7	0.0192642	5.60443e-05	-1.0025	3.39863	53	-0.226415	0.00539623	0.221008
-0.7	-0.0146972	0.000258611	0.526881	0.675961	52	0.769723	0.014128	-0.512986
1.7	0.00665302	0.000215734	-0.129297	-0.0552627	52	1.0347	0.0142364	0.221008
-0.7	-0.0159267	0.000141014	1.82994	4.92224	52	0.892675	0.0124306	-0.512986
1.7	0.00939935	0.000186042	-0.463034	0.103887	52	0.760065	0.0121417	0.221008
3.8	0.0156055	0.000152546	0.0424	0.385731	52	2.23945	0.0229715	0.863253
-0.7	-0.0179782	0.000235605	0.992475	2.12016	53	1.09782	0.0155443	-0.512986
1.7	0.0035093	0.00022034	0.156093	-0.481947	53	1.34907	0.0166605	0.221008
1.7	0.0183774	5.58933e-05	-0.616244	2.97251	53	-0.137736	0.00530189	0.221008
3.9	0.0224582	0.000132017	-0.909286	3.12871	51	1.65418	0.0172477	0.893836
3	0.0254418	3.68788e-05	-2.39649	10.9496	55	0.455818	0.00532182	0.618588
-6.7	-0.0501175	0.000232364	2.66214	12.5686	52	-1.68825	0.0177441	-2.34797
-1.8	0.0213103	7.78318e-05	-1.10502	4.42766	58	-3.93103	0.0393103	-0.8494
1.3	0.0244745	6.02023e-05	0.285592	2.41467	55	-1.14745	0.0121655	0.0986757
3.8	0.0208393	0.000110433	-0.938895	2.44935	53	1.71607	0.0173116	0.863253
-8.9	-0.0300976	0.000190367	2.72693	8.49514	55	-5.89024	0.0589024	-3.0208
-6.7	-0.0147927	0.000198508	0.4725	3.25841	54	-5.22073	0.0522073	-2.34797
-0.7	0.00254435	0.000142738	0.351932	0.0145259	54	-0.954435	0.0119147	-0.512986
1.7	0.0156029	0.000141594	-0.0233064	0.996603	54	0.139707	0.00891559	0.221008
-1.8	0.0199643	6.37805e-05	0.0913521	-0.0271283	56	-3.79643	0.0379643	-0.8494
-1.8	0.0150727	0.000106735	-0.479941	2.21784	55	-3.30727	0.0331455	-0.8494
3.8	0.0194931	0.000119055	-0.8696	2.64077	52	1.85069	0.01893	0.863253
-8.9	-0.0427426	0.000215679	2.39601	7.06513	54	-4.62574	0.0462574	-3.0208
-6.7	-0.0251901	0.000230786	1.38467	2.80487	54	-4.18099	0.0418099	-2.34797
-0.7	-0.00471743	0.000196412	0.724531	0.3863	54	-0.228257	0.0107611	-0.512986
1.7	0.0133095	0.000160907	0.113514	0.956947	54	0.369054	0.00969876	0.221008
1.7	0.0156471	3.51929e-05	0.75252	3.0862	51	0.135294	0.0044902	0.221008
1.7	0.00871698	9.53222e-05	-0.255738	2.26945	53	0.828302	0.0105472	0.221008
-8.9	0.0240962	8.62063e-05	-1.9731	4.4199	52	-11.3096	0.113096	-3.0208
1.3	0.0116415	0.000162773	-0.253457	-0.0873686	53	0.135849	0.0100755	0.0986757
-3.7	0.0223962	0.00013259	-0.453956	1.03938	53	-5.93962	0.0593962	-1.43048
-1.8	0.00200759	5.83777e-05	0.355314	0.109196	58	-2.00076	0.0200076	-0.8494
-3.7	0.0177687	0.000153503	-0.0946169	0.909781	54	-5.47687	0.0547687	-1.43048
-1.8	0.00163158	7.7594e-05	1.10151	0.999213	57	-1.96316	0.0196316	-0.8494
1.3	0.00408828	0.000217693	-0.0207161	0.238242	58	0.891172	0.0138255	0.0986757
-8.9	0.0270385	2.81946e-05	0.479477	0.0586875	52	-11.6038	0.116038	-3.0208
-8.9	-0.0122221	0.000107316	1.17789	2.39333	52	-7.67779	0.0767779	-3.0208
-6.7	-0.00132152	0.00012272	0.899886	2.01511	52	-6.56785	0.0656785	-2.34797
-0.7	0.0110752	0.000113353	-0.120569	-0.0300928	52	-1.80752	0.0184213	-0.512986
1.3	0.020566	9.9135e-05	-1.03073	2.50271	53	-0.756604	0.0105472	0.0986757
-3.7	0.0248868	4.20254e-05	0.0628118	0.0633896	53	-6.18868	0.0618868	-1.43048
-1.8	0.00676364	8.98875e-05	0.363901	0.0361984	55	-2.47636	0.0247636	-0.8494
-3.7	-0.0017779	5.04058e-05	0.746962	1.24405	52	-3.52221	0.0352221	-1.43048
-8.9	0.0280385	2.12534e-05	0.114245	1.07063	52	-11.7038	0.117038	-3.0208
1.3	0.0237736	5.01401e-05	-0.198161	1.04867	53	-1.07736	0.0113774	0.0986757
-3.7	0.026717	2.6053e-05	0.177106	0.422196	53	-6.3717	0.063717	-1.43048
1.3	0.00465976	8.23269e-05	-0.142246	-0.830388	54	0.834024	0.00978469	0.0986757
-0.7	0.0216564	0.000104959	-1.4677	3.36903	54	-2.86564	0.0290638	-0.512986
1.3	0.00179091	0.00014995	0.103369	-0.367469	55	1.12091	0.0137182	0.0986757
-3.7	0.0214016	0.000216924	-0.909875	2.5626	55	-5.84016	0.0584016	-1.43048
-3.7	0.0180972	0.000215036	-0.791158	1.88512	53	-5.50972	0.0550972	-1.43048
-6.7	0.0166674	0.000128997	-0.621264	-0.161622	53	-8.36674	0.0836674	-2.34797
-3.7	0.0116941	7.22708e-05	0.244999	0.692734	51	-4.86941	0.0486941	-1.43048
1.3	0.000552679	0.000170277	0.424625	0.201407	56	1.24473	0.015383	0.0986757
-3.7	0.0211624	0.000192202	-0.542187	0.679393	55	-5.81624	0.0581624	-1.43048
-8.9	0.00588456	0.000143257	0.775103	0.231592	54	-9.48846	0.0948846	-3.0208
-8.9	0.0117059	0.000155175	0.6678	0.583439	54	-10.0706	0.100706	-3.0208
-8.9	0.019544	0.000101823	-0.642478	0.530357	55	-10.8544	0.108544	-3.0208
-3.7	0.0149231	0.000112409	0.0320247	0.72642	53	-5.19231	0.0519231	-1.43048
-8.9	0.0162124	0.000133421	-0.203385	-0.30635	53	-10.5212	0.105212	-3.0208
-8.9	0.00535511	0.000155306	0.646896	0.25391	54	-9.43551	0.0943551	-3.0208
-8.9	0.00641345	0.000128371	0.672335	0.00820579	51	-9.54135	0.0954135	-3.0208
-6.7	0.0124598	9.92263e-05	-0.31293	-0.48052	51	-7.94598	0.0794598	-2.34797
-0.7	0.019191	8.80647e-05	-1.08661	2.59014	51	-2.6191	0.0265047	-0.512986
-8.9	0.0182924	0.000128629	-0.266611	-0.0793777	55	-10.7292	0.107292	-3.0208
-3.7	0.0129842	9.05586e-05	0.0527864	0.394308	53	-4.99842	0.0499842	-1.43048
-6.7	0.0115931	0.000140556	-0.622682	0.352552	53	-7.85931	0.0785931	-2.34797
-0.7	0.019484	9.57686e-05	-1.06418	2.21377	53	-2.6484	0.0267859	-0.512986
-0.7	0.0228446	7.45371e-05	-1.00487	1.74437	50	-2.98446	0.0298446	-0.512986
1.3	0.0141002	8.19895e-05	-0.828273	0.259262	53	-0.110019	0.00726192	0.0986757
-6.7	0.0129024	0.000139351	-0.361936	-0.468344	53	-7.99024	0.0799024	-2.34797
-0.7	0.0203828	9.25684e-05	-1.09548	1.27327	53	-2.73828	0.027496	-0.512986
-6.7	0.01777	0.000137787	-0.808967	0.443517	50	-8.477	0.08477	-2.34797
