# Supplementary material for: The Curious Anomaly of Skewed Judgment Distributions and Systematic Error in the Wisdom of Crowds
Source: PLoS One. 2014 Nov 18;9(11):e112386. doi: 10.1371/journal.pone.0112386 (PMC4236075; doi:10.1371/journal.pone.0112386)
Supplement: Data S3 — Judgment data in Excel about US Unemployment, gathered from The Wall Street Journal's Economic Forecasting Survey. Judgments concern percentage of the workforce. Surveys are conducted monthly by the journal. (XLS) [file pone.0112386.s005.xls]

## Sheet: unemployment_wsj
Actual_value	Mean_of_expectations	Variance_of_expectations	Skew_of_expectations	Kurtosis_of_expectations	Number_of_judges_in_the_particular_survey	Aggregate_error	Average_individual_error_of_judges_in_survey	Extremity
5.1	0.0531234	9.25892e-05	7.39919	55.4605	57	-0.212341	0.00236902	-0.949207
5	0.0505612	1.96516e-06	0.0715452	1.0246	57	-0.0561193	0.00105284	-0.994044
5	0.0433315	0.00199758	-7.54433	56.9436	57	0.666852	0.00673869	-0.994044
5	0.0559719	0.0022337	7.5407	56.9064	57	-0.597186	0.00730519	-0.994044
5	0.0536213	0.000563152	7.51938	56.6879	57	-0.362128	0.00404233	-0.994044
5	0.0587225	0.00414442	7.54737	56.9747	57	-0.87225	0.00910846	-0.994044
4.6	0.0468955	0.000144565	-7.20489	53.4945	57	-0.0895511	0.0042273	-1.1734
4.6	0.0300279	0.0196808	-7.54682	56.9691	57	1.59721	0.0214809	-1.1734
4.6	0.0338379	0.013449	-7.54671	56.9679	57	1.21621	0.0185832	-1.1734
4.6	0.0402282	0.00451504	-7.54111	56.9106	57	0.577176	0.0120174	-1.1734
5.1	0.0403246	0.00755926	-7.54713	56.9723	57	1.06754	0.0126754	-0.949207
5.1	0.04182	0.00599609	-7.54645	56.9653	57	0.917996	0.0115379	-0.949207
5.1	0.0480496	0.000788565	-7.54187	56.9184	57	0.295035	0.00456439	-0.949207
5	0.0422873	0.00408682	-7.5366	56.8643	57	0.771272	0.0100987	-0.994044
5	0.0398484	0.00691249	-7.54218	56.9215	57	1.01516	0.012713	-0.994044
5	0.0503342	8.66228e-06	-2.98808	16.2448	57	-0.0334183	0.00180617	-0.994044
5	0.0456842	0.00147597	-7.52715	56.7675	57	0.431584	0.00649128	-0.994044
4.6	0.031083	0.0195082	-7.48084	55.9748	56	1.4917	0.0224527	-1.1734
5.1	0.041613	0.00662913	-7.4786	55.9521	56	0.938702	0.0127085	-0.949207
5	0.0369707	0.0113153	-7.47748	55.9407	56	1.30293	0.0162793	-0.994044
5.1	0.0392738	0.00880818	-7.41092	54.9468	55	1.17262	0.0143443	-0.949207
4.5	0.0454144	0.000317843	-7.66539	59.4703	61	-0.0414417	0.00502821	-1.21823
4.5	0.0313611	0.0147324	-7.80747	60.9705	61	1.36389	0.0177373	-1.21823
4.5	0.0384463	0.0042414	-7.80596	60.9546	61	0.655372	0.0101603	-1.21823
4.5	0.0448426	3.89744e-05	-7.55305	58.293	61	0.0157414	0.00163282	-1.21823
5	0.0432855	0.00182982	-7.75554	60.4207	61	0.671453	0.0077965	-0.994044
5	0.0466178	0.000147692	-7.19725	54.5947	61	0.338221	0.00413631	-0.994044
5	0.0467975	8.99184e-05	-6.9475	52.041	61	0.320252	0.00372711	-0.994044
5	0.0457017	0.000217719	-7.50404	57.7778	61	0.429834	0.00459342	-0.994044
5	0.0454998	0.000245337	-7.54786	58.2364	61	0.450015	0.00479523	-0.994044
4.6	0.0552343	0.00228208	7.60343	57.8724	58	-0.923429	0.00926877	-1.1734
4.5	0.0562525	0.00332686	7.59931	57.8298	58	-1.12525	0.0113215	-1.21823
4.5	0.0509818	0.00156606	7.80193	60.9119	61	-0.598179	0.00614572	-1.21823
5.1	0.0354708	0.014074	-7.40984	54.9359	55	1.55292	0.0180747	-0.949207
5.1	0.0255031	0.0382978	-7.41426	54.9805	55	2.54969	0.0284059	-0.949207
5.1	0.037145	0.0119598	-7.4126	54.9638	55	1.3855	0.0163641	-0.949207
5.1	0.0461658	0.00198378	-7.39753	54.8119	55	0.483419	0.00774329	-0.949207
5	0.0490658	0.000331684	7.64484	59.2524	61	0.0934233	0.00565593	-0.994044
5	0.043081	0.00096426	-7.7687	60.5602	61	0.691903	0.00701739	-0.994044
5.5	0.0549939	0.0037784	7.78058	60.6854	61	0	0.0154693	-0.769856
5.5	0.0461356	0.000131805	-6.92966	51.8561	61	0.886435	0.00886435	-0.769856
7.2	0.0461833	4.99489e-05	-4.74089	31.3646	60	2.58167	0.0258167	-0.00761396
7.2	0.0468	5.24339e-05	-4.58665	29.8838	60	2.52	0.0252	-0.00761396
4.6	0.00325866	0.111212	-7.54917	56.9932	57	4.27413	0.0461799	-1.1734
4.6	0.0895103	0.100003	7.54944	56.996	57	-4.35103	0.0436506	-1.1734
4.6	0.0449532	0.000248529	-7.48761	56.3632	57	0.104683	0.00332753	-1.1734
4.6	0.0360918	0.00649721	-7.54893	56.9908	57	0.990816	0.0115222	-1.1734
4.5	0.0373352	0.00587735	-7.53268	56.8241	57	0.76648	0.0130683	-1.21823
4.5	0.0665449	0.0203724	7.54572	56.9578	57	-2.15449	0.0217203	-1.21823
4.5	0.0441423	0.000375526	-7.43534	55.8294	57	0.0857723	0.00457702	-1.21823
4.5	0.0436119	0.00168357	-7.5029	56.5191	57	0.138812	0.0094583	-1.21823
9.5	0.095069	0.000163714	-7.445	56.2451	58	0	0.00348276	1.02365
9.4	0.0915862	0.000161615	-6.77586	49.3638	58	0.241379	0.0042069	0.978816
9.4	0.0955179	0.000169781	-7.42286	55.3886	56	-0.151786	0.004875	0.978816
9.2	0.092375	0.000168566	-6.77583	48.8154	56	-0.0375	0.00476786	0.889141
4.5	0.0491515	0.000268287	7.28189	53.96	56	-0.415148	0.00450862	-1.21823
9.2	0.0863036	0.000139924	-7.31534	54.2909	56	0.569643	0.00569643	0.889141
4.5	-0.0323693	0.358273	-7.54953	56.9969	57	7.73693	0.0818606	-1.21823
4.5	0.0353906	0.0083851	-7.54699	56.9708	57	0.960944	0.014627	-1.21823
4.5	0.0418253	0.00162409	-7.53906	56.8896	57	0.317469	0.0074554	-1.21823
4.5	0.0641398	0.0200718	7.5492	56.9935	57	-1.91398	0.0194205	-1.21823
4.5	0.0390098	0.00523681	-7.53619	56.8601	57	0.599022	0.0133235	-1.21823
4.5	0.0469057	0.000215698	-7.19904	53.4328	57	-0.190568	0.00577853	-1.21823
4.5	0.041594	0.00200447	-7.52499	56.7454	57	0.340596	0.00866911	-1.21823
9.2	0.0851786	0.00013724	-7.23889	53.5087	56	0.682143	0.00682143	0.889141
9.2	0.0862	0.000144237	-7.0923	51.7552	55	0.58	0.0058	0.889141
9.5	0.0940351	0.000163999	-7.31681	54.6242	57	0.0964912	0.00307018	1.02365
9.4	0.0913333	0.000167833	-6.45853	45.9732	57	0.266667	0.00459649	0.978816
4.5	0.0435554	0.00060791	-7.34951	54.329	55	0.144458	0.00537185	-1.21823
9.4	0.0942364	0.000172851	-7.06708	51.459	55	-0.0236364	0.0042	0.978816
9.2	0.0916909	0.000177588	-6.24267	43.2485	55	0.0309091	0.0054	0.889141
9.2	0.0886607	0.000167756	-5.99567	41.4225	56	0.333929	0.00555357	0.889141
9.5	0.0944727	0.000175032	-6.98053	50.6452	55	0.0527273	0.00387273	1.02365
9.4	0.0916727	0.00017778	-6.22863	43.1163	55	0.232727	0.00494545	0.978816
9.4	0.0923929	0.00016777	-6.81676	49.3513	56	0.160714	0.00389286	0.978816
4.5	0.0478631	1.14399e-05	-0.995692	3.46818	54	-0.286313	0.00365539	-1.21823
9.5	0.0953036	0.000179306	-6.77436	48.8786	56	-0.0303571	0.00476786	1.02365
9.4	0.0921786	0.000183604	-5.91753	40.3347	56	0.182143	0.00553571	0.978816
9.5	0.0950944	0.000174961	-7.27541	53.2712	54	0	0.00361296	1.02365
9.4	0.0920444	0.000171782	-6.76513	48.2323	54	0.195556	0.00400741	0.978816
9.2	0.0881148	0.000173534	-5.84118	39.1962	54	0.388519	0.00566296	0.889141
9.2	0.088283	0.000153399	-7.23323	52.537	53	0.371698	0.00371698	0.889141
5	0.0589526	0.00683169	7.48002	55.9665	56	-0.895264	0.0132026	-0.994044
5.5	0.0525486	0.000602585	7.32433	54.3872	56	0.245139	0.00879861	-0.769856
7.2	0.048375	5.60932e-05	-4.96338	32.3141	56	2.3625	0.023625	-0.00761396
9.2	0.0878077	0.000160864	-6.75025	47.4957	52	0.419231	0.00453846	0.889141
9.2	0.0889811	0.000176211	-5.96955	40.4562	53	0.301887	0.00539623	0.889141
9.4	0.0938302	0.000179644	-6.84154	48.6681	53	0.0169811	0.00420755	0.978816
9.2	0.0908377	0.00018238	-6.05687	41.0452	53	0.116226	0.00540377	0.889141
9.4	0.0924462	0.000179717	-6.66111	46.713	52	0.155385	0.00394615	0.978816
5	0.0588544	0.00657022	7.41361	54.9739	55	-0.885441	0.0130362	-0.994044
5.5	0.0486468	2.81673e-05	-4.72638	29.8032	55	0.635318	0.00638955	-0.769856
7.2	0.0483127	5.74822e-05	-4.85429	31.1474	55	2.36873	0.0236873	-0.00761396
9.4	0.0936327	0.000190362	-6.78117	46.8809	49	0.0367347	0.004	0.978816
9.2	0.0909796	0.000191854	-6.13573	40.7724	49	0.102041	0.00510204	0.889141
9.5	0.088537	0.000159008	-6.76731	48.1948	54	0.646296	0.00657407	1.02365
10	0.0937148	0.00021175	-5.2894	33.4794	54	0.628519	0.00732222	1.24784
5	0.0481605	1.21327e-05	6.80143	48.6029	54	0.183951	0.002679	-0.994044
10	0.100717	0.000205707	-6.891	49.334	53	-0.0716981	0.00479245	1.24784
9.5	0.0986539	0.000211125	-6.21697	42.7252	53	-0.365387	0.00772934	1.02365
9.4	0.0943788	0.000209878	-5.45248	35.8056	53	-0.0378811	0.00675617	0.978816
10	0.0976346	0.00019655	-6.88071	48.7026	52	0.236538	0.00344231	1.24784
9.5	0.0939623	0.000377306	-4.48561	20.4857	53	0.103774	0.00786792	1.02365
5.5	0.0519482	5.37465e-05	-6.68813	47.9773	56	0.305179	0.00326607	-0.769856
7.2	0.0542804	6.82925e-05	-5.31593	34.7181	56	1.77196	0.0177196	-0.00761396
5.5	0.0523393	5.29555e-05	-6.99417	51.1095	56	0.266071	0.00283929	-0.769856
7.2	0.0551018	7.03365e-05	-5.32874	34.7674	56	1.68982	0.0168982	-0.00761396
5.5	0.0514531	0.000231956	7.02781	50.5141	53	0.354694	0.00747193	-0.769856
7.2	0.0487358	5.74673e-05	-5.21386	33.8243	53	2.32642	0.0232642	-0.00761396
10	0.0989231	0.000197249	-7.12037	51.1046	52	0.107692	0.00311538	1.24784
9.5	0.0975192	0.000204255	-6.45179	44.652	52	-0.251923	0.00659615	1.02365
9.4	0.0939038	0.00020401	-5.74775	38.0994	52	0	0.00609615	0.978816
5.5	0.0513396	5.65747e-05	-6.32213	43.7012	53	0.366038	0.00388679	-0.769856
7.2	0.0525283	6.84078e-05	-5.03364	32.1042	53	1.94717	0.0194717	-0.00761396
9.4	0.090902	0.00021965	-4.8107	28.9291	51	0.309804	0.00709804	0.978816
9.5	0.0566182	7.57219e-05	-5.27075	34.1035	55	3.83818	0.0383818	1.02365
10	0.0563091	8.2699e-05	-4.49048	27.5499	55	4.36909	0.0436909	1.24784
7.2	0.0554364	6.81764e-05	-5.8313	38.9887	55	1.65636	0.0165636	-0.00761396
5.5	0.0508296	6.09259e-05	-5.82236	36.1212	54	0.417037	0.00417037	-0.769856
7.2	0.0539907	8.48726e-05	-4.5741	24.1853	54	1.80093	0.0180093	-0.00761396
10	0.0865814	0.000194074	-4.9052	29.4397	53	1.34186	0.0134186	1.24784
10	0.0972755	0.000210668	-6.00791	40.4439	53	0.272453	0.0053283	1.24784
9.5	0.0964811	0.000241538	-4.75682	29.2275	53	-0.148113	0.00800943	1.02365
9.4	0.092566	0.000252173	-4.0052	22.3091	53	0.143396	0.00822642	0.978816
7.2	0.0665818	8.647e-05	-7.0304	51.2396	55	0.541818	0.00552727	-0.00761396
9.5	0.0738182	0.000122633	-5.78437	37.9526	55	2.11818	0.0211818	1.02365
10	0.0752727	0.000149832	-4.66956	27.0913	55	2.47273	0.0247273	1.24784
5	0.0656122	0.0167834	7.21069	51.9959	52	-1.56122	0.0202661	-0.994044
5.5	0.0502498	9.67422e-06	2.51264	12.2975	52	0.475022	0.00517285	-0.769856
7.2	0.0496154	5.92217e-05	-5.38306	35.0325	52	2.23846	0.0223846	-0.00761396
10	0.0980338	0.000202662	-6.51171	45.3938	53	0.196625	0.00430587	1.24784
9.5	0.0976604	0.000232767	-5.19062	33.3275	53	-0.266038	0.0079434	1.02365
9.4	0.0935566	0.000243189	-4.35077	25.3352	53	0.0443396	0.00791509	0.978816
9.5	0.0907358	0.000166698	-6.91619	49.4786	53	0.426415	0.00471698	1.02365
10	0.0949245	0.000221225	-5.27712	32.9588	53	0.507547	0.00666038	1.24784
9.5	0.0817339	0.000159099	-5.54116	35.1934	53	1.32661	0.0132661	1.02365
7.2	0.0583889	6.8695e-05	-6.84481	48.8819	54	1.36111	0.0136111	-0.00761396
9.5	0.0596216	7.81105e-05	-6.02883	40.6746	54	3.53784	0.0353784	1.02365
10	0.0588926	8.80796e-05	-4.79015	29.8142	54	4.11074	0.0411074	1.24784
10	0.0980417	0.000211105	-6.81349	46.9219	48	0.195833	0.003	1.24784
9.5	0.0967604	0.000227776	-5.80587	37.6991	48	-0.176042	0.00692708	1.02365
9.4	0.092375	0.000236495	-4.80416	28.4421	48	0.1625	0.00741667	0.978816
7.2	0.0681481	9.46191e-05	-6.66082	47.8459	54	0.385185	0.0042963	-0.00761396
9.5	0.0775	0.00014433	-5.32447	33.7229	54	1.75	0.0175	1.02365
10	0.0798889	0.000177987	-4.44222	24.8596	54	2.01111	0.0201111	1.24784
7.2	0.0567315	6.75728e-05	-6.46057	44.8329	54	1.52685	0.0152685	-0.00761396
9.5	0.0583438	8.26127e-05	-5.16398	32.9596	54	3.66562	0.0366562	1.02365
7.2	0.0630377	7.98447e-05	-7.00221	50.2873	53	0.896226	0.00896226	-0.00761396
9.5	0.0671132	0.000104487	-5.65809	37.0531	53	2.78868	0.0278868	1.02365
10	0.0669623	0.000127999	-4.2226	23.8016	53	3.30377	0.0330377	1.24784
10	0.0579189	9.48489e-05	-4.06699	24.286	53	4.20811	0.0420811	1.24784
9.5	0.08554	0.000165723	-6.22868	41.8038	50	0.946	0.00946	1.02365
10	0.091	0.000224816	-4.89976	28.6388	50	0.9	0.00948	1.24784
9.5	0.0964167	0.000229695	-5.67034	36.4594	48	-0.141667	0.00704167	1.02365
9.4	0.0920833	0.000233184	-4.8398	28.9075	48	0.191667	0.00745833	0.978816
10	0.0971667	0.000211248	-6.62492	45.0943	48	0.283333	0.00366667	1.24784
7.2	0.061	7.956e-05	-6.64735	46.15	51	1.1	0.011	-0.00761396
9.5	0.0622124	9.27945e-05	-5.6275	36.1628	51	3.27876	0.0327876	1.02365
10	0.060805	0.000106483	-4.3354	24.8946	50	3.9195	0.039195	1.24784

## Sheet: Sheet1
		100
