# Supplementary material for: The Curious Anomaly of Skewed Judgment Distributions and Systematic Error in the Wisdom of Crowds
Source: PLoS One. 2014 Nov 18;9(11):e112386. doi: 10.1371/journal.pone.0112386 (PMC4236075; doi:10.1371/journal.pone.0112386)
Supplement: Data S4 — Judgment data in Excel about US housing starts, gathered from The Federal Reserve Bank of Philadelphia's Survey of Professional Forecasters. Judgments concern annual percentage growth in seasonally adjusted values. Surveys are conducted quarterly by the bank. (XLS) [file pone.0112386.s006.xls]

## Sheet: housing_fed
Actual_value	Mean_of_expectations	Variance_of_expectations	Skew_of_expectations	Kurtosis_of_expectations	Number_of_judges_in_the_particular_survey	Aggregate_error	Average_individual_error_of_judges_in_survey	Extremity
15.0245	0.112715	0.00172974	0.428116	-0.357636	34	3.75297	0.0488156	0.643156
-8.72518	-0.0141066	0.00231964	-0.288412	0.185297	34	-7.31452	0.0768025	-0.387032
7.40312	0.13157	0.00416515	0.607206	0.44329	34	-5.75392	0.0688684	0.312565
8.40056	0.111716	0.00471388	0.835705	1.48126	34	-2.77101	0.0540702	0.35583
16.5204	0.0709122	0.0037549	0.344337	0.473375	34	9.42913	0.0999249	0.708042
4.07643	0.0293392	0.00157074	0.265874	-0.402974	32	1.14252	0.0338177	0.168263
39.6571	0.239511	0.00526895	0.231207	-0.511677	32	15.7059	0.157059	1.71164
15.0366	0.179391	0.00726073	0.531052	0.137006	32	-2.90253	0.0666376	0.643681
14.5634	0.174653	0.0091709	0.411585	-0.137708	32	-2.90193	0.072598	0.623156
15.0245	0.154894	0.010721	0.578953	0.774187	31	-0.464919	0.076608	0.643156
-16.4536	-0.156377	0.00197393	2.5733	9.12589	33	-0.815857	0.0277705	-0.722267
-8.51312	-0.0791413	0.00372492	1.14771	1.1812	33	-0.598993	0.0476014	-0.377834
4.07643	0.0721193	0.00600662	0.531368	-0.584458	33	-3.13549	0.0623335	0.168263
39.6571	0.29727	0.00927911	0.440064	-0.422123	33	9.93002	0.116945	1.71164
14.5634	0.224028	0.0030112	-0.170588	-0.174502	33	-7.83939	0.0825463	0.623156
15.0245	0.196395	0.0043504	0.0330079	-0.504829	33	-4.615	0.0634528	0.643156
-8.72518	0.0434359	0.00468104	0.37645	0.0692837	33	-13.0688	0.130688	-0.387032
-8.51312	-0.12754	0.00400357	1.39628	2.58695	41	4.24092	0.0635711	-0.377834
4.07643	0.0319869	0.00686992	0.705272	0.251793	41	0.877738	0.0672208	0.168263
39.6571	0.258531	0.0126272	0.219337	-0.376779	41	13.8039	0.152134	1.71164
39.6571	0.165691	0.00254514	1.23944	2.29244	38	23.088	0.23088	1.71164
15.0366	0.110463	0.00972566	2.24985	7.0449	38	3.99027	0.0800329	0.643681
14.5634	0.122824	0.0115095	1.40601	2.37689	38	2.28104	0.0850357	0.623156
15.0245	0.122802	0.0122957	0.913025	1.32208	38	2.74432	0.091751	0.643156
-8.72518	-0.0170558	0.00955021	0.599709	0.768769	38	-7.01961	0.0907922	-0.387032
7.40312	0.1663	0.0068118	0.381694	0.449607	31	-9.22685	0.10184	0.312565
8.40056	0.134533	0.00782426	0.849324	2.34104	31	-5.05272	0.0770694	0.35583
-8.72518	-0.0172837	0.00104773	0.166664	0.24425	37	-6.99681	0.0699681	-0.387032
7.40312	0.125381	0.00352858	0.0589022	-0.772711	37	-5.13498	0.0625107	0.312565
8.40056	0.112626	0.00453968	0.79067	0.380981	37	-2.86208	0.0527534	0.35583
16.5204	0.0858912	0.00366043	0.833509	0.635548	37	7.93124	0.0885011	0.708042
16.142	0.183682	0.00380845	0.895365	1.16486	37	-2.22621	0.0457309	0.691629
53.0221	0.559745	0.00197954	-0.703639	3.00923	40	-2.95241	0.0430058	2.29138
-1.88422	-0.045227	0.00122381	-0.0528963	-0.171465	40	2.63848	0.0348184	-0.0902923
-2.96496	-0.0719845	0.00174697	-0.351888	-0.0202502	40	4.23349	0.047591	-0.137171
8.25449	-0.0345939	0.00257236	-0.0756061	0.00588547	38	11.7139	0.117139	0.349494
15.0366	0.13233	0.00206907	-0.00092668	2.06755	37	1.8036	0.0369172	0.643681
14.5634	0.128417	0.00287036	0.964144	1.61571	37	1.7217	0.0417291	0.623156
15.0245	0.138088	0.00743877	1.68621	5.08029	37	1.21572	0.0609349	0.643156
-8.72518	-0.00277472	0.00627852	1.90043	8.08917	37	-8.44771	0.0910715	-0.387032
15.0366	0.246756	0.0137026	0.624501	-0.175576	28	-9.63906	0.114545	0.643681
-1.8481	-0.0773045	0.00238715	-0.903725	2.67204	39	5.88235	0.0620944	-0.0887253
15.0366	0.201387	0.0110415	-0.152593	0.294513	38	-5.10208	0.0874216	0.643681
14.5634	0.189091	0.0111018	-0.322396	0.800375	38	-4.34571	0.0858073	0.623156
16.142	0.156502	0.00154415	-0.983446	2.01737	33	0.491752	0.0290108	0.691629
16.2897	0.0979341	0.00135191	-0.130572	-0.149701	33	6.4963	0.0649957	0.698038
13.5489	0.0603495	0.00134467	0.00755918	-0.731226	33	7.51394	0.0751394	0.579149
2.96804	-0.0516812	0.00144724	-0.6414	0.372465	33	8.13616	0.0813616	0.120184
-4.09069	0.0208119	0.00311291	-0.790967	0.943222	33	-6.17187	0.073368	-0.186002
17.2813	0.0803717	0.00467811	-2.88378	12.3221	33	9.24418	0.0932082	0.741052
5.29188	-0.0109376	0.00199432	-0.567953	0.529106	33	6.38564	0.0661432	0.220985
53.0221	0.47965	0.00780505	-1.88716	5.38633	33	5.05709	0.0663201	2.29138
-1.88422	-0.0866784	0.00398266	-2.38775	7.93553	33	6.78361	0.0682214	-0.0902923
-2.96496	-0.10935	0.00450252	-1.84073	4.70424	29	7.97007	0.0801654	-0.137171
7.40312	0.119632	0.00111222	1.06846	1.67978	32	-4.56008	0.0465768	0.312565
8.40056	0.100226	0.00178533	1.02391	1.3045	32	-1.62204	0.0315542	0.35583
16.5204	0.0726257	0.00186611	0.473838	-0.616963	32	9.25778	0.0925778	0.708042
16.142	0.168924	0.0024664	0.54881	-0.250935	32	-0.750393	0.038271	0.691629
13.5489	0.0940868	0.00105276	0.832948	0.646153	32	4.1402	0.0459729	0.579149
2.96804	-0.0417808	0.00137474	1.01397	1.27502	32	7.14612	0.0738727	0.120184
-4.09069	0.0254975	0.0018548	0.802883	1.04247	32	-6.64043	0.0664043	-0.186002
-12.1093	-0.0452	0.00278261	-0.234817	1.01097	32	-7.58929	0.0815655	-0.533824
-4.76836	-0.0662076	0.00249333	-0.0509961	-0.023254	32	1.8524	0.0416596	-0.215398
7.40312	0.103203	0.00578271	-0.303592	-0.616789	32	-2.91715	0.0686994	0.312565
-1.88422	-0.0227393	0.000617676	-0.0828074	0.376558	36	0.389709	0.0198638	-0.0902923
-2.96496	-0.0435946	0.000927693	0.139286	-0.400987	36	1.3945	0.0270852	-0.137171
-1.8481	-0.0527383	0.00175566	-0.397624	-0.228525	36	3.42574	0.042997	-0.0887253
8.25449	-0.0147824	0.00189191	-0.197352	-0.390807	36	9.73273	0.0973273	0.349494
10.3656	-0.038466	0.00189841	-0.0888615	-0.137935	36	14.2122	0.142122	0.441067
-36.9305	-0.257986	0.00106232	-0.562395	0.675268	29	-11.1319	0.111319	-1.61049
-16.4536	-0.104042	0.00561137	0.224761	0.343666	29	-6.04934	0.0733741	-0.722267
-8.51312	-0.0420328	0.0108426	-0.120036	0.621516	29	-4.30984	0.0889414	-0.377834
4.07643	0.0920382	0.0126861	-0.168513	0.548307	29	-5.12739	0.0977927	0.168263
39.6571	0.327769	0.0215554	0.0301729	0.42886	29	6.8802	0.126244	1.71164
53.0221	0.431937	0.00648649	-0.626722	1.28976	43	9.82838	0.104445	2.29138
16.2897	0.10927	0.0024447	0.638428	1.47122	29	5.36275	0.0613708	0.698038
8.40056	0.061095	0.0030541	0.667641	0.0515167	33	2.29106	0.0495132	0.35583
16.5204	0.0486348	0.00333039	0.44026	1.55102	33	11.6569	0.119858	0.708042
16.142	0.151402	0.00470908	-0.311747	0.498255	33	1.00172	0.0511266	0.691629
13.1809	0.0261562	0.00200662	-0.309117	3.24642	45	10.5653	0.106737	0.563186
8.58796	-0.0476431	0.00181653	-0.164501	-0.276248	33	13.3523	0.133523	0.363959
16.2897	0.0891492	0.00507424	-0.187217	-0.103262	30	7.3748	0.0841949	0.698038
13.5489	0.0475494	0.00399695	-0.671302	-0.123032	30	8.79394	0.0889659	0.579149
-38.7361	-0.12632	0.000725133	-0.374685	0.257966	44	-26.1041	0.261041	-1.68882
16.5204	0.0316659	0.00192756	1.27675	2.08055	31	13.3538	0.133538	0.708042
16.142	0.137554	0.00260394	1.06909	1.51134	31	2.38658	0.0459497	0.691629
2.96804	-0.0661786	0.00215932	0.117294	-0.540067	29	9.58589	0.0958589	0.120184
-2.96496	-0.0483172	0.000763229	1.07777	0.886516	37	1.86676	0.0291579	-0.137171
-1.8481	-0.0541454	0.00127448	0.452248	-0.189627	37	3.56645	0.0432177	-0.0887253
8.25449	-0.014255	0.00186441	0.0849058	0.0115905	37	9.68	0.0968	0.349494
10.3656	-0.0427292	0.00172082	0.386468	0.245251	37	14.6385	0.146385	0.441067
17.2813	0.0475321	0.00263372	-0.601774	1.75124	44	12.5281	0.125281	0.741052
5.29188	-0.0574438	0.00204825	-0.837855	1.99815	44	11.0363	0.110363	0.220985
16.2897	0.0868875	0.00319136	0.855485	0.33605	30	7.60097	0.0839795	0.698038
13.5489	0.0442392	0.00265774	0.269374	-0.760179	30	9.12497	0.0915063	0.579149
10.8805	-0.0908507	0.0018047	-0.0121587	-0.560237	34	19.9656	0.199656	0.463402
2.96804	-0.0400685	0.000587174	0.0441317	0.73885	26	6.97489	0.0697489	0.120184
-4.09069	0.0219415	0.00156611	0.480901	1.20269	26	-6.28483	0.0644027	-0.186002
-12.1093	-0.051944	0.00219509	0.0964433	1.40273	26	-6.91488	0.0726397	-0.533824
-4.76836	-0.0800522	0.00219409	0.202365	0.715364	26	3.23685	0.0444502	-0.215398
8.25449	0.0139749	0.000647001	0.210397	-0.515716	35	6.85701	0.0685701	0.349494
10.3656	-0.0180141	0.00137056	0.240299	0.0738328	35	12.167	0.12167	0.441067
8.58796	-0.0253968	0.0012971	0.13831	-0.377665	35	11.1276	0.111276	0.363959
12.4225	-0.0397835	0.0014767	0.280503	-0.678281	35	16.4009	0.164009	0.53029
-1.8481	-0.0345006	0.000457315	0.561677	1.37621	38	1.60196	0.0213456	-0.0887253
8.25449	-0.00163696	0.00105335	0.400478	-0.0227099	38	8.41819	0.0841819	0.349494
10.3656	-0.0355342	0.00162558	0.00386321	-0.258801	38	13.919	0.13919	0.441067
8.58796	-0.0409174	0.00179008	0.0995542	-0.196873	38	12.6797	0.126797	0.363959
12.4225	-0.0523345	0.00205234	1.03185	2.50064	36	17.656	0.17656	0.53029
-38.7361	-0.0943326	0.00185962	0.344793	-0.0467926	25	-29.3029	0.293029	-1.68882
8.58796	0.0424769	0.000570724	-0.274331	-0.513793	30	4.34028	0.0434028	0.363959
12.4225	0.026039	0.0011695	0.341754	-0.458136	30	9.8186	0.098186	0.53029
10.8805	-0.0311776	0.00170849	0.590185	0.223399	30	13.9983	0.139983	0.463402
12.7044	-0.0808595	0.00202375	0.223499	-0.72082	30	20.7904	0.207904	0.542518
16.2897	0.126356	0.00248732	-0.69162	0.614552	28	3.65413	0.0473498	0.698038
13.5489	0.106181	0.00121032	-0.0330731	0.274836	28	2.93083	0.0367316	0.579149
2.96804	-0.0182485	0.00110469	-0.440018	0.20208	28	4.79289	0.0487443	0.120184
-4.09069	0.0579631	0.00197676	0.0583837	-0.0878675	28	-9.887	0.09887	-0.186002
-4.09069	0.0588771	0.000979688	0.17602	-0.599508	26	-9.97839	0.0997839	-0.186002
-12.1093	-0.0332164	0.00105758	-0.209797	3.77375	26	-8.78765	0.0886957	-0.533824
-4.76836	-0.0735593	0.00129031	0.814176	1.73107	26	2.58757	0.0366884	-0.215398
-38.7361	-0.0982347	0.00166463	0.300904	2.23634	26	-28.9127	0.289127	-1.68882
13.1809	0.0405961	0.0031895	-0.0894118	2.09014	26	9.12127	0.0948494	0.563186
5.29188	0.020682	0.0011046	0.416652	0.0983896	39	3.22369	0.0383338	0.220985
53.0221	0.517971	0.00414238	0.563046	0.942461	39	1.22498	0.0506139	2.29138
-1.88422	-0.0688379	0.00229066	0.741544	1.38971	39	4.99956	0.0595768	-0.0902923
-2.96496	-0.091506	0.00328288	0.426021	1.07136	39	6.18564	0.0715322	-0.137171
-1.8481	-0.0930809	0.00369916	0.350966	1.55213	39	7.46	0.0830256	-0.0887253
10.3656	0.00587569	0.00104571	1.34908	4.04338	38	9.778	0.0987664	0.441067
8.58796	0.000328946	0.0017684	0.629016	0.542918	38	8.55507	0.087037	0.363959
12.4225	-0.0139102	0.0016242	0.857069	1.21162	38	13.8135	0.138135	0.53029
10.8805	-0.0701908	0.00170954	0.453357	0.785941	38	17.8996	0.178996	0.463402
12.7044	-0.116071	0.00145508	0.338276	0.823268	38	24.3115	0.243115	0.542518
5.29188	-0.0729079	0.00340672	-0.84012	0.150906	47	12.5827	0.125827	0.220985
-12.1093	-0.0132747	0.00216169	0.0666484	-0.28391	27	-10.7818	0.107818	-0.533824
13.1809	0.0782374	0.000914584	-0.452888	1.51869	42	5.35714	0.0547338	0.563186
17.2813	0.0983178	0.0013328	-0.727532	1.49503	42	7.44957	0.0747215	0.741052
5.29188	-0.0136789	0.00159209	-0.333052	1.74471	42	6.65977	0.068903	0.220985
53.0221	0.492839	0.00575342	0.0556087	1.34806	42	3.73817	0.0645606	2.29138
-1.88422	-0.0697422	0.00424103	-1.54093	7.30434	42	5.09	0.0619264	-0.0902923
-4.76836	-0.122401	0.000842741	1.1416	2.75919	48	7.47175	0.0761205	-0.215398
-38.7361	-0.123628	0.0013818	0.694943	2.36632	48	-26.3733	0.263733	-1.68882
13.1809	0.0155768	0.00220288	-0.0352564	1.86449	48	11.6232	0.117249	0.563186
17.2813	0.0310854	0.0030312	-0.239752	0.981182	48	14.1728	0.141926	0.741052
2.60072	-0.0754473	0.00233509	0.414265	0.507655	26	10.1455	0.103553	0.104251
17.2813	0.048862	0.0028168	0.0972781	2.25162	25	12.3952	0.125785	0.741052
1.51144	0.0439601	0.00124219	-0.467274	-0.101944	35	-2.88457	0.0386263	0.0570011
-2.42365	-0.0233638	0.00188415	-0.446136	-0.27446	35	-0.0872625	0.0359578	-0.113691
-4.11086	-0.104879	0.00273673	-0.450678	-0.186093	35	6.37702	0.0670546	-0.186877
-0.228548	-0.0175893	0.00441429	-0.160541	-0.467278	35	1.53038	0.0552432	-0.0184742
-7.80684	-0.0530382	0.00452459	-0.354377	-0.232475	35	-2.50302	0.0582121	-0.347198
-12.1093	-0.00970851	0.000850058	-0.711402	1.07083	29	-11.1384	0.111384	-0.533824
-4.76836	-0.0631911	0.00168235	1.16834	3.8354	29	1.55075	0.0322618	-0.215398
-38.7361	-0.0936234	0.00145345	2.57849	10.2704	29	-29.3738	0.293738	-1.68882
13.1809	0.0322235	0.00174068	0.272248	2.98285	29	9.95854	0.101481	0.563186
2.60072	0.0474379	0.00125246	-0.931518	1.29553	32	-2.14307	0.033928	0.104251
1.51144	-0.0208142	0.0018973	-0.135253	0.0750077	32	3.59286	0.0441368	0.0570011
-2.42365	-0.0772783	0.00296856	-0.168383	-0.172521	32	5.30419	0.0613424	-0.113691
-4.11086	-0.144026	0.00405197	-0.587334	0.75091	32	10.2917	0.104603	-0.186877
-2.42365	-0.0538752	0.000751561	0.843108	0.908565	36	2.96388	0.0356924	-0.113691
-4.11086	-0.12562	0.00112397	-0.0394724	-0.680368	36	8.45114	0.0845114	-0.186877
-0.228548	-0.0402556	0.00181938	0.176239	-0.0436557	36	3.79701	0.0460847	-0.0184742
-7.80684	-0.0862173	0.00224165	-0.16219	0.0861065	36	0.814889	0.0376481	-0.347198
-5.61389	-0.0908555	0.00288983	-0.139147	0.117909	36	3.47166	0.0505688	-0.252074
-4.11086	-0.109496	0.000692374	-1.16338	4.3594	37	6.8387	0.068387	-0.186877
-0.228548	-0.0243485	0.00139287	-0.335593	-0.351385	37	2.2063	0.0321034	-0.0184742
-7.80684	-0.0679591	0.0016172	-0.659853	0.0478803	37	-1.01093	0.0343521	-0.347198
-5.61389	-0.0699253	0.00202755	-0.667441	-0.0139131	37	1.37864	0.0350718	-0.252074
-4.59748	-0.113078	0.00220519	-0.525578	-0.167317	37	6.71036	0.0684038	-0.207985
-0.228548	-0.0601911	0.00639448	-1.26852	4.00871	30	5.79057	0.0717293	-0.0184742
10.8805	0.0141263	0.000671192	0.345545	-0.100342	32	9.46786	0.0946786	0.463402
12.7044	-0.0456171	0.00156695	-0.000323944	-0.861096	32	17.2661	0.172661	0.542518
2.60072	-0.0482706	0.00178827	-0.045938	-1.05945	32	7.42779	0.0742779	0.104251
1.51144	-0.0998392	0.00212826	0.078611	-0.936119	32	11.4954	0.114954	0.0570011
-2.42365	-0.137814	0.00205143	0.249192	-0.593982	32	11.3578	0.113578	-0.113691
12.7044	-0.00923108	0.000748082	0.181636	-0.95861	31	13.6275	0.136275	0.542518
2.60072	-0.0195501	0.00172183	0.186668	-0.836265	31	4.55574	0.0512237	0.104251
1.51144	-0.0768699	0.00166204	0.33155	-0.542589	31	9.19842	0.0919842	0.0570011
-2.42365	-0.124913	0.00212735	0.563316	0.284194	31	10.0677	0.101529	-0.113691
-4.11086	-0.181434	0.00228294	0.58394	0.54337	31	14.0325	0.140325	-0.186877
1.91587	-0.0507834	0.00431868	0.260236	2.29921	29	6.99421	0.0809576	0.0745441
-7.80684	-0.00864008	0.000955016	-0.483731	0.877261	34	-6.94283	0.0703989	-0.347198
-5.61389	-0.0299285	0.00160928	0.405259	0.74544	34	-2.62104	0.0373289	-0.252074
-4.59748	-0.0856051	0.00254063	0.585358	0.982809	34	3.96303	0.0542363	-0.207985
1.91587	-0.0309552	0.00416333	0.548737	1.19073	34	5.01139	0.0669329	0.0745441
12.4225	0.0600657	0.00149687	-0.158386	1.14561	29	6.41593	0.0662021	0.53029
10.8805	-0.00699148	0.0019813	0.0881716	0.135968	29	11.5796	0.115796	0.463402
12.7044	-0.0705704	0.00224506	-0.0908128	-1.11178	29	19.7614	0.197614	0.542518
2.60072	-0.0659089	0.00239405	0.263113	-0.761648	28	9.19161	0.0920836	0.104251
1.51144	-0.113686	0.0021751	0.55499	-0.301097	28	12.88	0.1288	0.0570011
4.36491	0.00945957	0.00607761	0.435551	1.65627	32	3.41895	0.0641437	0.180776
-0.228548	0.00243658	0.00106884	-0.250356	-0.535104	33	-0.472206	0.0268465	-0.0184742
-7.80684	-0.0507042	0.00133079	0.0952018	-0.166903	33	-2.73642	0.0370099	-0.347198
-5.61389	-0.0588009	0.00179744	0.623287	0.638083	33	0.266192	0.0323653	-0.252074
-4.59748	-0.111648	0.00245869	0.686605	1.82478	33	6.56732	0.0723275	-0.207985
-4.59748	-0.114737	0.000444559	0.207353	0.549782	34	6.87625	0.0687625	-0.207985
1.91587	-0.0535561	0.00118916	0.71817	0.553987	34	7.27148	0.0737193	0.0745441
4.36491	-0.0110792	0.00138555	0.54713	0.781385	34	5.47282	0.0581945	0.180776
0.834403	-0.0266178	0.00195352	0.852322	1.73772	34	3.49619	0.0471192	0.0276334
4.59536	-0.0691697	0.00238176	0.88085	1.11578	34	11.5123	0.117109	0.190772
4.07643	0.260207	0.00640651	-0.430979	-0.348173	12	-21.9443	0.219443	0.168263
-21.5	-0.111221	0.000802417	0.566967	-0.620769	13	-10.3779	0.103779	-0.941165
-36.9305	-0.179447	0.0020582	0.188158	0.0923803	13	-18.9858	0.189858	-1.61049
-16.4536	0.0294629	0.0026664	-0.0288626	-0.108157	13	-19.3999	0.193999	-0.722267
-8.51312	0.117966	0.00495082	-0.0913637	-1.18427	13	-20.3097	0.203097	-0.377834
0.834403	-0.0300783	0.00326526	0.8521	0.98374	29	3.84224	0.0576336	0.0276334
-5.61389	-0.0524233	0.00059301	0.421882	-0.342546	30	-0.371567	0.0201131	-0.252074
-4.59748	-0.107119	0.0014159	0.560971	0.00797438	30	6.11445	0.0639379	-0.207985
1.91587	-0.0582049	0.00199343	0.445505	-0.29042	30	7.73636	0.079335	0.0745441
4.36491	-0.0146006	0.00262465	0.496162	-0.0820688	30	5.82497	0.0666739	0.180776
1.91587	-0.0442732	0.000514961	-0.400949	-0.4869	35	6.34319	0.0634319	0.0745441
4.36491	-0.00399701	0.0014275	-0.785349	0.949416	35	4.76461	0.0487685	0.180776
0.834403	-0.0135889	0.00140032	-0.033909	-0.300474	35	2.19329	0.0335962	0.0276334
4.59536	-0.0520014	0.00146744	0.0312599	-0.553113	35	9.7955	0.097955	0.190772
1.61422	-0.044322	0.00155772	0.0640565	-0.302574	34	6.04642	0.0629883	0.0614595
0.834403	0.0181122	0.000677962	-1.09116	0.796379	32	-0.976813	0.0241295	0.0276334
4.59536	-0.0408639	0.000898396	-0.821713	0.568523	32	8.68176	0.0868176	0.190772
1.61422	-0.0380185	0.0016188	-0.631857	0.0709544	32	5.41607	0.0551057	0.0614595
7.11	-0.0105866	0.00201107	-0.579498	0.234286	32	8.16865	0.0816865	0.29985
11.2243	-0.000517187	0.00178343	-0.870917	0.477547	32	11.276	0.11276	0.478314
4.36491	0.0341852	0.000834989	0.0734975	-0.863679	33	0.946391	0.025495	0.180776
0.834403	0.0020617	0.00177381	0.0476229	-1.0501	33	0.628234	0.0366632	0.0276334
4.59536	-0.0483012	0.00185995	-0.135562	-0.832294	33	9.42549	0.0942549	0.190772
1.61422	-0.0393989	0.00194843	-0.0865094	-1.00005	33	5.55411	0.058216	0.0614595
7.11	-0.0114064	0.00209479	-0.113469	-0.891349	33	8.25064	0.0825317	0.29985
1.61422	-0.0454759	0.000550667	-0.204081	-0.930349	34	6.16181	0.0616181	0.0614595
7.11	-0.0273083	0.0009467	-0.200523	-0.310571	34	9.84082	0.0984082	0.29985
11.2243	-0.0123001	0.0016547	-0.675956	0.248791	34	12.4543	0.124543	0.478314
2.21617	-0.0909398	0.00143039	-0.662044	-0.00488764	34	11.3102	0.113102	0.0875704
3.92117	-0.0550427	0.00147604	-0.958731	0.131666	33	9.42544	0.0942544	0.161528
-14.5704	0	0.00241467	-1.18902	1.52593	9	-14.5704	0.145704	-0.640578
-21.5	-0.00916667	0.004225	-0.40028	0.355347	9	-20.5833	0.205833	-0.941165
-36.9305	-0.0942629	0.00653287	-0.3167	0.456151	9	-27.5042	0.275042	-1.61049
-16.4536	0.129238	0.00961415	0.246011	-0.98182	9	-29.3774	0.293774	-0.722267
-8.51312	0.199223	0.0123439	0.099945	-1.60886	9	-28.4354	0.284354	-0.377834
11.2243	-0.0112303	0.00247664	-0.179763	0.129183	28	12.3473	0.123473	0.478314
2.21617	-0.0860781	0.00207218	0.661052	0.330977	28	10.824	0.108962	0.0875704
4.59536	-0.0751287	0.00103852	-0.37287	-0.305014	29	12.1082	0.121082	0.190772
1.61422	-0.0769556	0.00203125	-0.277762	-0.382856	29	9.30978	0.0930978	0.0614595
7.11	-0.0420759	0.00262309	-0.336927	-0.260057	29	11.3176	0.113176	0.29985
16.7303	-0.0817349	0.0013764	-0.353457	-0.833664	33	24.9037	0.249037	0.717147
11.2243	0.0427042	0.000627178	0.095297	-0.295494	34	6.95386	0.0695386	0.478314
2.21617	-0.0532545	0.000626985	-0.0673975	-0.619479	34	7.54162	0.0754162	0.0875704
3.92117	-0.0264487	0.00100165	-0.388531	0.0315556	34	6.56604	0.0656604	0.161528
9.41039	-0.057164	0.00115712	-0.400183	-0.624905	34	15.1268	0.151268	0.399633
7.11	0.0165377	0.000992882	-0.270401	-0.361774	36	5.45622	0.0548295	0.29985
11.2243	0.0161433	0.00164026	-0.0976319	-0.532681	36	9.60994	0.0960994	0.478314
2.21617	-0.0737267	0.00153275	0.0312604	-0.945664	36	9.58884	0.0958884	0.0875704
2.21617	-0.0225006	0.00134963	0.984534	1.40006	35	4.46623	0.0528383	0.0875704
3.92117	-0.00221194	0.00166757	0.57811	0.896512	35	4.14237	0.05026	0.161528
9.41039	-0.0354549	0.00150017	0.766819	1.21434	35	12.9559	0.129559	0.399633
16.7303	-0.0576661	0.00180858	0.422379	0.322839	35	22.4969	0.224969	0.717147
10.9167	-0.0605825	0.00218098	-0.233061	0.479291	35	16.9749	0.169749	0.464973
-11.2043	0.0201312	0.000726758	0.100271	-1.54088	14	-13.2175	0.132175	-0.494571
-14.5704	0.0391389	0.00122367	0.131138	-0.207787	14	-18.4843	0.184843	-0.640578
-21.5	0.0564286	0.00300165	-0.249711	0.461744	14	-27.1429	0.271429	-0.941165
-36.9305	-0.0306357	0.0044037	-0.430693	0.367307	14	-33.8669	0.338669	-1.61049
-16.4536	0.182204	0.00549947	-0.367589	-0.874444	14	-34.674	0.34674	-0.722267
3.92117	-0.0373043	0.0015292	-0.13812	-0.804825	35	7.6516	0.076516	0.161528
9.41039	-0.0629177	0.00138547	-0.145665	-0.48215	34	15.7022	0.157022	0.399633
-8.54188	-0.0637711	0.00114541	0.542613	-0.934806	18	-2.16477	0.0301965	-0.379081
-10.3597	-0.057554	0.00231845	1.61373	2.72734	18	-4.60432	0.0465456	-0.457933
1.42857	0.0260073	0.00459862	1.05899	0.67976	18	-1.17216	0.052381	0.0534066
2.52309	0.044905	0.00498194	0.514657	-0.572891	18	-1.96741	0.0544417	0.100884
-8.36725	0.0560832	0.00500873	0.163144	-0.772558	18	-13.9756	0.139756	-0.371507
9.41039	-0.00488091	0.000451117	0.0633366	-0.0512614	31	9.89848	0.0989848	0.399633
16.7303	-0.0409903	0.0010415	-0.593747	2.01435	31	20.8293	0.208293	0.717147
10.9167	-0.0545651	0.00167805	0.311877	-0.370037	31	16.3732	0.163732	0.464973
10.9714	-0.043662	0.00227741	0.306413	-0.757134	31	15.3376	0.153376	0.467344
5.33547	-0.114475	0.0020138	0.176661	-0.805842	31	16.7829	0.167829	0.222876
1.42857	-0.0226244	0.000345227	-0.898651	-0.184032	17	3.69101	0.0369101	0.0534066
2.52309	-0.00852073	0.00178566	0.944452	0.697747	17	3.37516	0.0469502	0.100884
-8.36725	-0.0174794	0.00378701	1.11991	0.400914	17	-6.61931	0.0662995	-0.371507
-7.93396	-0.0235645	0.00545082	0.304961	0.876106	17	-5.57751	0.0707474	-0.352712
-13.3261	-0.0742464	0.0041996	0.769823	0.512198	17	-5.90147	0.0674272	-0.586607
3.92117	0.0207286	0.000960342	0.471996	0.996295	36	1.84831	0.0286938	0.161528
9.41039	-0.022924	0.000896565	0.53703	3.07061	36	11.7028	0.117028	0.399633
16.7303	-0.0478984	0.00234808	1.45211	5.88508	36	21.5201	0.215201	0.717147
10.9167	-0.0577057	0.00183963	0.305077	0.100894	36	16.6873	0.166873	0.464973
10.9714	-0.0430695	0.00274944	0.573117	1.34906	36	15.2783	0.152783	0.467344
-11.2043	0.0661402	0.00534269	1.1744	2.36477	16	-17.8184	0.178184	-0.494571
-8.36725	0.0403863	0.00137469	0.587242	0.0719825	17	-12.4059	0.124059	-0.371507
-7.93396	0.0221617	0.00150285	0.478858	1.21861	17	-10.1501	0.101501	-0.352712
-13.3261	-0.0501561	0.00219146	1.14882	1.75043	17	-8.3105	0.083105	-0.586607
-4.5045	-0.0526969	0.00307309	0.887291	1.38298	17	0.765184	0.0430675	-0.203952
-10.3597	-0.0708065	0.00130155	-2.66713	8.76409	19	-3.27906	0.0427652	-0.457933
1.42857	-0.00127241	0.00137359	-0.0430795	-0.79312	19	1.55581	0.0320995	0.0534066
2.52309	0.00947345	0.00191939	0.233398	-0.201784	19	1.57575	0.0348229	0.100884
-8.36725	-0.015211	0.00488012	-0.457992	1.14449	19	-6.84615	0.082887	-0.371507
-7.93396	0.00797741	0.00428202	-0.180234	-0.0499106	19	-8.7317	0.0935927	-0.352712
-8.54188	0.0675448	0.00520795	1.83678	5.84673	19	-15.2964	0.152964	-0.379081
-9.27218	-0.0243814	0.000633595	1.41501	1.65069	22	-6.83404	0.0683404	-0.41076
-18.1449	-0.0990394	0.00126578	0.631781	1.32203	22	-8.24099	0.0824099	-0.795633
-8.54188	0.0119395	0.00413189	2.21947	7.27455	22	-9.73583	0.0973583	-0.379081
-10.3597	0	0.00436982	0.619241	1.39567	22	-10.3691	0.105783	-0.457933
-7.93396	-0.00252236	0.00254952	0.828633	0.347845	17	-7.68172	0.0768172	-0.352712
-13.3261	-0.0627748	0.00389946	1.30321	2.42923	17	-7.04863	0.0730355	-0.586607
-4.5045	-0.0577378	0.00254461	0.517259	0.468278	17	1.26928	0.0404565	-0.203952
-11.2043	0.0657047	0.00281252	-1.0292	1.82346	17	-17.7748	0.177748	-0.494571
-7.85985	-0.00405844	0.00246752	1.51648	3.11497	28	-7.454	0.0754194	-0.349497
-9.27218	0.0325452	0.00441968	1.83047	4.80717	28	-12.5267	0.125267	-0.41076
-18.1449	-0.0631174	0.00181626	1.13807	1.79854	28	-11.8332	0.118332	-0.795633
-8.54188	0.0463879	0.00397884	0.959591	2.38855	28	-13.1807	0.131807	-0.379081
-10.3597	0.0432389	0.00514629	1.67802	4.85234	28	-14.6836	0.146836	-0.457933
16.7303	-0.0185425	0.000787105	0.447207	1.78047	30	18.5845	0.185845	0.717147
10.9167	-0.0357931	0.00128037	0.36974	0.577157	30	14.496	0.14496	0.464973
10.9714	-0.0286378	0.00168546	0.444329	0.201813	30	13.8351	0.138351	0.467344
5.33547	-0.108779	0.00164373	0.477715	0.833402	30	16.2134	0.162134	0.222876
-3.97124	-0.187514	0.00177268	0.42336	0.656877	30	14.7802	0.147802	-0.180821
-15.5311	-0.097035	0.00161282	2.36591	8.7023	21	-5.82759	0.0588583	-0.682252
-7.85985	-0.0170455	0.00263753	1.43817	3.4376	21	-6.1553	0.0638979	-0.349497
-9.27218	0.0263495	0.00188433	0.850797	1.05068	21	-11.9071	0.119071	-0.41076
-18.1449	-0.0577171	0.00139651	-0.151744	-1.40166	21	-12.3732	0.123732	-0.795633
2.52309	-0.00749847	0.00138328	0.76825	1.18763	14	3.27294	0.0410324	0.100884
-8.36725	-0.0157976	0.00217714	-0.746127	0.200152	14	-6.78749	0.0727854	-0.371507
-7.93396	0.00632227	0.00330115	0.265299	-0.773421	14	-8.56619	0.0856619	-0.352712
-13.3261	-0.0485993	0.0027409	1.20822	1.172	14	-8.46618	0.0846618	-0.586607
-4.5045	-0.0484038	0.00231714	1.81834	4.48359	14	0.335876	0.0342468	-0.203952
1.42857	0.066876	0.00359791	-0.197737	1.18443	21	-5.25903	0.0648352	0.0534066
11.2558	-0.0335256	0.00110506	-0.830172	-0.0806165	25	14.6084	0.146084	0.479683
7.77631	-0.0128413	0.00156154	-1.27627	1.6325	25	9.06044	0.0906044	0.328752
5.76923	0.0598558	0.00241336	-0.643901	0.44057	25	-0.216346	0.0382212	0.241691
-3.14793	0.029664	0.00337498	-0.470144	1.17939	25	-6.11433	0.072499	-0.145108
-9.31438	-0.108629	0.0051965	-0.544072	0.413032	25	1.5485	0.0570502	-0.41259
-18.1449	-0.128565	0.000742524	-0.388793	-1.00658	19	-5.28839	0.0528839	-0.795633
-8.54188	-0.034997	0.00142176	0.287642	-0.886757	19	-5.04218	0.0515975	-0.379081
-10.3597	-0.0373776	0.00254305	0.682531	0.200166	19	-6.62195	0.0673446	-0.457933
1.42857	0.037941	0.00427154	0.458528	-0.758394	19	-2.36553	0.0532678	0.0534066
2.52309	0.0518016	0.00543124	-0.0427281	-0.549843	19	-2.65707	0.061856	0.100884
-4.5045	-0.100004	0.00172793	0.0672268	-0.750786	17	5.49588	0.0581643	-0.203952
-11.2043	0.0256373	0.0045642	-0.717988	-0.0417694	17	-13.7681	0.137681	-0.494571
-14.5704	0.0619002	0.00524027	-0.920735	0.253472	17	-20.7604	0.207604	-0.640578
-21.5	0.0936765	0.00370712	-0.288704	-1.01187	17	-30.8676	0.308676	-0.941165
-36.9305	0.0232533	0.00368412	-0.712611	0.787629	17	-39.2558	0.392558	-1.61049
5.23104	-0.0872014	0.00458557	-0.100792	-0.388332	30	13.9512	0.139512	0.218346
-13.3261	-0.0905309	0.00142506	0.994425	2.48352	15	-4.27302	0.0456194	-0.586607
-4.5045	-0.0698748	0.0016019	-0.400432	-0.0790656	15	2.48297	0.0368417	-0.203952
-11.2043	0.0585884	0.00348816	-0.399997	0.36723	15	-17.0632	0.170632	-0.494571
-14.5704	0.081594	0.00600727	-0.238432	-1.33571	15	-22.7298	0.227298	-0.640578
-21.5	0.0925	0.00781607	-0.350368	-1.07375	15	-30.75	0.3075	-0.941165
7.77631	-0.0354251	0.0122553	0.623986	0.482537	21	11.3188	0.131264	0.328752
-14.5704	0.0871731	0.00362526	-0.335928	-0.127322	16	-23.2877	0.232877	-0.640578
-7.15035	-0.119537	0.00223962	1.82163	6.23892	24	4.80332	0.0580711	-0.318721
0.46287	0.0447273	0.00455943	1.4171	4.17094	24	-4.00986	0.0586134	0.0115174
10.7357	0.129438	0.00893202	0.925465	2.04265	24	-2.20808	0.0731929	0.45712
11.2558	-0.0295349	0.0111099	0.171181	0.210971	24	14.2093	0.151705	0.479683
-15.5311	-0.0580713	0.0041513	0.43495	1.75708	25	-9.72397	0.101922	-0.682252
10.9714	0.121255	0.00158337	-0.0371804	-0.840126	31	-1.15412	0.0338373	0.467344
5.33547	-0.0024349	0.00256279	-0.328875	0.815498	31	5.57896	0.0619949	0.222876
-3.97124	-0.114972	0.0029187	-0.145574	-0.0665576	31	7.526	0.0786972	-0.180821
7.25309	-0.0905184	0.00365377	-0.144567	-0.215495	31	16.3049	0.163049	0.306056
10.9167	0.0255633	0.00137888	-0.683565	0.771914	34	8.36037	0.0836037	0.464973
10.9714	0.0179328	0.00228594	-0.661625	1.72655	34	9.17809	0.0917809	0.467344
5.33547	-0.0748992	0.0023104	-0.570909	1.67068	34	12.8254	0.128254	0.222876
-3.97124	-0.166083	0.00201475	-0.13876	1.50877	34	12.6371	0.126371	-0.180821
7.25309	-0.13488	0.00249098	0.126763	0.942448	34	20.741	0.20741	0.306056
7.25309	-0.0195161	0.000932239	-2.13168	6.17525	33	9.2047	0.092047	0.306056
5.23104	-0.0238408	0.00143758	-1.29173	2.66393	33	7.61512	0.0761512	0.218346
5.16686	-0.0673617	0.00162213	-1.38066	3.01042	33	11.903	0.11903	0.215562
3.89721	-0.0778049	0.00203904	-0.657926	0.569276	33	11.6777	0.116777	0.160489
2.20623	-0.144931	0.00243193	-0.259615	-0.471747	33	16.6994	0.166994	0.0871393
-9.31438	-0.122074	0.00083381	0.162666	-1.11488	24	2.89298	0.0335006	-0.41259
-15.5311	-0.0856481	0.00156688	1.73586	4.69448	24	-6.96628	0.0696628	-0.682252
-7.85985	-0.00757576	0.00453834	2.58337	9.08243	24	-7.10227	0.0720486	-0.349497
-9.27218	0.050349	0.00450553	2.88822	10.7706	24	-14.3071	0.143071	-0.41076
-18.1449	-0.0374332	0.00201447	1.13393	3.8736	24	-14.4016	0.144016	-0.795633
7.77631	0.0260997	0.00265199	1.445	2.68956	26	5.16635	0.0640036	0.328752
5.76923	0.0939811	0.00280106	1.51153	3.1216	26	-3.62888	0.0441476	0.241691
-3.14793	0.0707282	0.00460819	1.35363	2.49941	26	-10.2208	0.103173	-0.145108
-9.31438	-0.0815539	0.00306021	0.137177	1.43236	26	-1.15899	0.0409056	-0.41259
5.33547	0.02143	0.0015679	-0.479119	-0.442071	32	3.19247	0.0378469	0.222876
-3.97124	-0.0968653	0.00175681	-0.46363	0.37735	32	5.71529	0.0597269	-0.180821
7.25309	-0.0794914	0.00338872	0.301012	0.653624	32	15.2022	0.152505	0.306056
5.23104	-0.0818685	0.00361718	0.824321	1.28076	31	13.4179	0.13716	0.218346
5.16686	-0.115556	0.00340005	0.866582	2.0945	31	16.7225	0.16823	0.215562
5.23104	-0.00113339	0.00126414	-2.53041	7.85672	36	5.34438	0.0534438	0.218346
5.16686	-0.0365492	0.00179618	1.10693	4.88886	36	8.82179	0.0919071	0.215562
3.89721	-0.0492115	0.00256895	0.642284	0.363832	36	8.81836	0.0918709	0.160489
2.20623	-0.1168	0.0036176	0.784886	0.713137	36	13.8862	0.140701	0.0871393
-6.628	-0.093417	0.00359635	1.03891	1.44174	35	2.71369	0.0547852	-0.296063
13.2225	0.0209818	0.00237338	-0.481053	0.60854	30	11.1243	0.111243	0.564991
-7.38117	-0.0277726	0.00230465	-0.0483991	0.292497	30	-4.60391	0.0561665	-0.328733
-7.88022	0.0277778	0.00431049	0.0760729	-0.0118263	30	-10.658	0.107657	-0.350381
-8.10395	-0.12515	0.00290958	-0.357316	0.00614859	30	4.41101	0.0523166	-0.360085
-7.15035	-0.12038	0.00577016	0.200541	-0.0298494	28	4.88761	0.0731518	-0.318721
-3.14793	0.0786018	0.000454377	-0.241695	-0.895377	24	-11.0081	0.110081	-0.145108
-9.31438	-0.0662625	0.000922033	0.188435	-0.000186391	24	-2.68813	0.0323718	-0.41259
-15.5311	-0.0380416	0.00107005	-0.0130211	-1.39103	24	-11.7269	0.117269	-0.682252
-7.85985	0.0324337	0.00333633	-0.0572708	-0.462895	24	-11.1032	0.112532	-0.349497
-9.27218	0.08001	0.00395184	0.248566	-0.648414	24	-17.2732	0.172732	-0.41076
7.77631	-0.00785432	0.00596362	-0.0781389	0.296722	28	8.56175	0.0933642	0.328752
5.76923	0.0437414	0.00876952	0.579627	1.36887	28	1.39509	0.07233	0.241691
-7.85985	0.0385101	0.00610233	-0.290758	-0.200174	27	-11.7109	0.122299	-0.349497
5.76923	0.196343	0.00097894	0.0138953	-0.21499	28	-13.865	0.13865	0.241691
-3.14793	0.153782	0.00499462	1.24058	3.2655	28	-18.5262	0.185262	-0.145108
-9.31438	-0.02801	0.00306787	-0.0269728	-0.894421	28	-6.51338	0.0707238	-0.41259
-15.5311	-0.0131776	0.00408344	0.236326	-0.318387	28	-14.2133	0.142133	-0.682252
3.89721	-0.110109	0.00237501	-0.420922	-0.219518	29	14.9081	0.149081	0.160489
0.46287	0.109222	0.00176238	-1.20729	4.21264	29	-10.4593	0.106592	0.0115174
10.7357	0.180275	0.00387356	1.51126	6.023	29	-7.29182	0.0779623	0.45712
11.2558	0.002919	0.00584123	0.316458	1.7619	29	10.9639	0.117594	0.479683
-3.97124	-0.0832979	0.000916702	-0.93207	1.35379	30	4.35856	0.0449365	-0.180821
7.25309	-0.0680213	0.00162348	-0.580431	-0.840687	30	14.0552	0.140552	0.306056
5.23104	-0.0711595	0.00229366	-0.788329	0.588788	30	12.347	0.12347	0.218346
5.16686	-0.105031	0.00230489	-0.596718	0.0477588	30	15.67	0.1567	0.215562
-6.628	-0.0727989	0.00287242	0.0397732	-0.381889	41	0.651888	0.0429972	-0.296063
-16.1405	-0.11277	0.0029463	0.26936	-0.160874	41	-4.86351	0.0582765	-0.708685
35.2878	0.318265	0.00412889	-0.347935	-0.93617	31	3.46138	0.0580336	1.52212
15.1378	-0.0583566	0.00437063	-0.0838287	-0.807864	31	20.9735	0.209735	0.648071
13.2225	-0.0362807	0.00695661	0.125861	1.92602	31	16.8506	0.172081	0.564991
-7.38117	-0.0616601	0.00539151	0.545642	3.14353	31	-1.21516	0.0508733	-0.328733
-7.88022	0.0138794	0.00839681	0.494032	2.92178	31	-9.26816	0.107298	-0.350381
10.7357	0.139725	0.00223521	-0.273847	-0.126188	31	-3.23684	0.0472695	0.45712
11.2558	-0.00381095	0.00383766	-0.631881	0.130497	31	11.6369	0.116369	0.479683
7.77631	-0.00383258	0.00420655	-0.289404	-0.244406	31	8.15957	0.086552	0.328752
5.76923	0.0511011	0.00571192	0.432327	0.845779	31	0.659119	0.0569944	0.241691
-8.10395	-0.158334	0.00207541	0.284052	-0.187004	31	7.72947	0.0795008	-0.360085
-7.15035	-0.132247	0.0035445	-0.0450236	-0.110609	31	6.07433	0.0698342	-0.318721
0.46287	0.00922494	0.00524912	-0.2934	-0.109161	31	-0.459624	0.0578814	0.0115174
10.7357	0.0726703	0.00684497	0.109682	-0.930245	31	3.46864	0.0739259	0.45712
11.2558	-0.0790698	0.00706942	-0.37054	-0.538589	31	19.1628	0.191628	0.479683
5.16686	0.0132983	0.00148429	0.0643163	0.924702	42	3.83703	0.0457919	0.215562
3.89721	-0.00581056	0.00207665	-0.0544023	-0.289162	42	4.47827	0.0523194	0.160489
2.20623	-0.0856001	0.00200651	-0.46575	-0.331334	42	10.7662	0.107662	0.0871393
-3.14793	-0.00038625	0.00593966	0.271942	-0.817753	30	-3.10931	0.0677868	-0.145108
0.46287	0.00718573	0.0106601	0.852079	2.51656	34	-0.255703	0.0708155	0.0115174
-7.15035	-0.114272	0.00441625	0.380669	0.46354	33	4.27686	0.0646164	-0.318721
-7.38117	0.0127546	0.00260956	0.688721	1.92831	35	-8.65664	0.0874078	-0.328733
-7.88022	0.0486322	0.00412439	1.91766	6.27294	35	-12.7434	0.127434	-0.350381
-8.10395	-0.113548	0.00463706	0.153539	2.12743	35	3.25086	0.0582517	-0.360085
3.89721	0.0195286	0.000682824	-1.00301	3.99688	48	1.94435	0.0249745	0.160489
2.20623	-0.0555955	0.0013397	-0.358821	0.957801	48	7.76579	0.0780376	0.0871393
-6.628	-0.0412386	0.00175082	-0.331519	0.513711	48	-2.50414	0.0392364	-0.296063
-23.145	-0.0784603	0.00306335	0.689589	0.319548	48	-15.2989	0.152989	-1.01252
-7.88022	0.0438261	0.00121019	0.772804	0.28495	26	-12.2628	0.122628	-0.350381
-8.10395	-0.136144	0.00229859	-0.427085	-0.407248	26	5.51048	0.0583926	-0.360085
-7.15035	-0.133607	0.00319311	0.175823	-0.772287	26	6.21033	0.0709252	-0.318721
0.46287	-0.0145053	0.00570468	-0.267783	0.125521	26	1.9134	0.061396	0.0115174
10.7357	0.0386096	0.00844088	-0.270107	0.197765	26	6.87471	0.0893762	0.45712
-16.1405	-0.081686	0.0024577	0.714688	0.287597	47	-7.97187	0.0799312	-0.708685
15.1378	-0.0250844	0.00208711	0.180831	-0.162306	35	17.6462	0.176462	0.648071
13.2225	-0.00610791	0.0032402	-0.073381	-0.192801	35	13.8333	0.138333	0.564991
-7.38117	-0.0407669	0.00411516	0.664291	2.38514	35	-3.30449	0.0585115	-0.328733
-7.88022	0.0378251	0.00598989	0.698303	2.9292	35	-11.6627	0.120545	-0.350381
-8.10395	-0.110178	0.00532242	1.07014	4.53477	35	2.91381	0.0544904	-0.360085
-25.2977	0.0582447	0.00680843	0.221993	0.283129	46	-31.1222	0.311222	-1.1059
2.20623	-0.0360911	0.000815473	-0.27793	-0.188858	48	5.81535	0.0582934	0.0871393
-6.628	-0.023053	0.00188754	-0.369012	0.955434	48	-4.3227	0.0509873	-0.296063
-16.1405	-0.0705139	0.00297089	0.0120073	-0.889477	48	-9.08908	0.0916022	-0.708685
-23.145	-0.0745291	0.00374516	0.0409623	-0.741676	48	-15.6921	0.156921	-1.01252
-30.815	-0.130465	0.00422201	0.337956	0.122368	48	-17.7685	0.177685	-1.34522
13.2225	0.00590699	0.00514176	1.73786	8.16004	38	12.6318	0.135486	0.564991
-7.38117	-0.0140776	0.00748596	3.01376	13.8146	38	-5.97341	0.0678373	-0.328733
1.28309	-0.0449894	0.00220564	0.25407	-0.426507	32	5.78204	0.0631598	0.0470962
-3.52017	-0.145925	0.00162743	0.242329	-1.0976	32	11.0723	0.110723	-0.161255
-6.5435	0.0493649	0.00524977	0.492545	-0.617596	32	-11.48	0.115473	-0.292397
-13.16	-0.172429	0.00421358	0.473422	-0.575689	32	4.08294	0.0671296	-0.5794
-12.2033	-0.154656	0.00560408	0.447104	0.827021	32	3.26231	0.0664488	-0.537904
-2.44086	0.11641	0.00200975	-0.456062	-0.169043	40	-14.0819	0.140819	-0.114437
11.964	0.0157491	0.00600611	-0.686039	0.559581	40	10.3891	0.106141	0.510402
1.28309	-0.0762953	0.00623469	-0.105331	1.29763	40	8.91262	0.0992123	0.0470962
-3.52017	-0.156859	0.00654258	1.06774	3.37784	40	12.1657	0.131039	-0.161255
-6.5435	0.0539838	0.0138315	2.34509	7.89323	40	-11.9419	0.121901	-0.292397
-16.1405	-0.051038	0.00171734	0.287036	0.252801	47	-11.0367	0.110367	-0.708685
-23.145	-0.0649416	0.00344174	-0.083632	0.762826	47	-16.6508	0.166508	-1.01252
-30.815	-0.126572	0.00333021	-0.0389402	1.00707	47	-18.1578	0.181578	-1.34522
-22.165	-0.0150559	0.00491327	0.29057	0.186947	47	-20.6594	0.206594	-0.970013
60.5807	0.424723	0.0087857	-0.51326	2.8361	39	18.1084	0.182158	2.61924
35.2878	0.30228	0.00834538	0.793888	2.09589	39	5.05987	0.0861899	1.52212
15.1378	-0.0227135	0.00500342	1.62287	4.47747	39	17.4091	0.178644	0.648071
-22.165	-0.0126829	0.00429401	0.281829	0.172966	47	-20.8968	0.208968	-0.970013
-6.628	-0.0175879	0.00130506	-0.242128	0.199803	49	-4.86922	0.0529598	-0.296063
-16.1405	-0.0684666	0.0022511	-0.311689	-0.409671	49	-9.2938	0.0936349	-0.708685
-23.145	-0.0683548	0.00326267	-0.0668281	-0.705456	49	-16.3095	0.163095	-1.01252
-30.815	-0.121233	0.00294892	-0.119212	-0.241814	49	-18.6917	0.186917	-1.34522
84.3251	0.482998	0.0717638	-0.306272	0.318117	42	36.0253	0.379086	3.64921
29.9493	0.212456	0.00603034	2.39775	7.07471	39	8.70377	0.107267	1.29055
21.0055	0.0603291	0.00251769	-0.188252	0.27875	39	14.9726	0.149726	0.902594
-2.44086	0.0980964	0.00460546	-0.364476	0.973693	39	-12.2505	0.127589	-0.114437
11.964	0.0264555	0.0055087	-0.487258	0.710198	39	9.31846	0.100107	0.510402
1.28309	-0.0551093	0.00654183	-0.354431	0.61162	39	6.79402	0.0841985	0.0470962
-30.529	0.0259346	0.00487876	-1.00166	1.26293	45	-33.1224	0.331224	-1.33281
-32.1677	0.171514	0.00644769	-0.647089	2.41655	45	-49.319	0.49319	-1.4039
-38.0485	-0.312244	0.00303432	2.0136	7.96565	50	-6.82407	0.0687004	-1.65899
-32.3761	-0.269304	0.00537945	0.938896	1.39925	50	-5.44565	0.0699255	-1.41294
4.75791	0.0905122	0.012139	0.369714	0.499604	50	-4.29331	0.0955947	0.197823
38.6923	0.468959	0.0301204	-0.100109	-0.326245	50	-8.20357	0.168386	1.66979
43.0691	0.618078	0.0471962	-0.394527	-0.731216	50	-18.7386	0.24858	1.85965
-33.7181	-0.34981	0.00137877	-0.242752	0.0873925	43	1.26291	0.0304149	-1.47115
-18.5921	-0.141522	0.00827084	0.183674	0.286286	43	-4.43993	0.0795701	-0.81503
15.2466	0.176107	0.0269502	-0.1659	-0.345247	43	-2.36409	0.135115	0.652792
38.5524	0.394061	0.0489975	-0.200561	0.403757	43	-0.853629	0.173079	1.66373
-25.2977	-0.153426	0.00114579	-0.23854	0.286607	47	-9.95511	0.0995511	-1.1059
-26.4066	-0.0676308	0.00300591	-0.688259	-0.209374	47	-19.6436	0.196436	-1.154
-29.7988	-0.00252956	0.00475475	-0.661129	-0.266104	47	-29.5458	0.295458	-1.30114
-32.3761	-0.367059	0.0039499	-1.1975	1.40732	44	4.32983	0.0547079	-1.41294
4.75791	-0.0399588	0.0214738	-0.737428	0.269826	44	8.75378	0.121696	0.197823
38.6923	0.326409	0.0539253	-0.847334	0.351387	44	6.05141	0.172274	1.66979
43.0691	0.463437	0.0741865	-0.929794	0.371364	44	-3.27457	0.219102	1.85965
-30.815	-0.216316	0.000521753	-0.0941633	-0.613002	45	-9.18334	0.0918334	-1.34522
-22.165	-0.122188	0.00195448	-0.464037	0.017095	45	-9.9462	0.10003	-0.970013
-25.2977	-0.0563837	0.00286064	-0.181185	-0.200934	45	-19.6594	0.196594	-1.1059
-26.4066	0.0503018	0.00517052	-0.147168	0.166026	45	-31.4368	0.314368	-1.154
-29.7988	0.120619	0.00618948	-0.310199	0.453308	45	-41.8607	0.418607	-1.30114
-21.911	0.0222405	0.00217612	-0.660089	-0.26688	30	-24.1351	0.241351	-0.958995
-43.1216	-0.21216	0.0039256	-0.603155	-0.228609	30	-21.9056	0.219056	-1.87904
-22.8311	-0.240731	0.00626305	-0.688107	0.626956	30	1.24201	0.0617352	-0.998902
-3.01267	-0.0895491	0.00742453	0.368764	-0.795314	30	5.94224	0.0891752	-0.139241
9.6519	0.249209	0.0180145	-0.394929	-0.553921	30	-15.269	0.173787	0.41011
34.9166	0.47677	0.0869114	-0.918021	0.562056	43	-12.7603	0.274483	1.50602
-15.5996	-0.101742	0.00399433	0.594907	0.177743	30	-5.42538	0.0637727	-0.685223
17.8981	0.220133	0.0168347	1.05946	0.538907	30	-4.11516	0.0939864	0.767804
11.2754	0.327816	0.0443851	1.10278	0.471161	30	-21.5062	0.218722	0.480533
-0.112994	0.31961	0.0610693	1.3651	1.34073	30	-32.074	0.32074	-0.0134618
-2.76942	0.537838	0.110311	1.31536	1.27751	30	-56.5533	0.565533	-0.128689
76.1506	0.431516	0.00970251	0.294819	0.354133	34	32.999	0.32999	3.29462
60.5807	0.295139	0.00785303	-0.0345422	1.37518	34	31.0668	0.310668	2.61924
35.2878	0.194187	0.0147194	-2.14937	9.42832	34	15.8692	0.164148	1.52212
15.1378	-0.105662	0.0129486	-1.44968	7.2151	34	25.704	0.258789	0.648071
-3.83949	-0.0759232	0.000981664	0.262797	1.23825	60	3.75283	0.040879	-0.175106
-1.17245	-0.011873	0.0019789	0.889345	2.88633	60	0.0148413	0.0315821	-0.059418
-14.2816	-0.0764631	0.00397901	1.49635	5.18166	60	-6.63534	0.0705776	-0.628055
-35.1422	-0.133596	0.00474371	1.87357	6.70612	60	-21.7827	0.217827	-1.53292
-33.6476	-0.163594	0.00424824	0.431804	0.850701	60	-17.2882	0.172882	-1.46809
39.7615	0.163503	0.00215648	0.415768	0.138206	73	23.4112	0.234112	1.71617
15.1205	0.0670327	0.00429492	0.163347	1.4652	73	8.41718	0.0915863	0.647319
9.35846	-0.0132379	0.00464424	1.21666	2.63829	73	10.6822	0.114834	0.397381
5.7072	-0.0788066	0.00535967	1.94836	6.66629	73	13.5879	0.144852	0.239
-3.83949	-0.17211	0.00744824	2.37278	8.85947	73	13.3716	0.148804	-0.175106
-30.529	0.115646	0.00529269	1.09163	3.31895	40	-42.0936	0.420936	-1.33281
15.1205	0.127963	0.00518063	0.599425	0.927307	61	2.32416	0.0607507	0.647319
9.35846	0.02519	0.00633691	1.26028	2.37621	61	6.83945	0.0902967	0.397381
5.7072	-0.0484098	0.00709572	1.43736	2.7574	61	10.5482	0.121992	0.239
-3.83949	-0.152703	0.00717826	1.318	2.47035	61	11.4308	0.127981	-0.175106
25.554	0.17842	0.00394556	0.136835	-0.320339	35	7.712	0.0853371	1.09989
32.1287	0.179496	0.00438622	-0.197509	1.12779	35	14.1791	0.142271	1.38508
29.9493	0.102273	0.00600753	0.505613	1.62669	35	19.722	0.198945	1.29055
21.0055	-0.0149909	0.0151161	2.72435	11.8269	35	22.5046	0.243651	0.902594
-2.44086	0.0249987	0.0197897	2.02725	6.97219	35	-4.94072	0.0869374	-0.114437
-22.165	-0.174566	0.000974464	0.247364	0.446445	42	-4.70845	0.0489606	-0.970013
-25.2977	-0.104121	0.00189537	0.353427	0.451654	42	-14.8857	0.148857	-1.1059
-26.4066	0.00124518	0.00341462	-0.0482595	-0.162025	42	-26.5312	0.265312	-1.154
-29.7988	0.0790124	0.00436819	0.048973	-0.484041	42	-37.7	0.377	-1.30114
-32.3761	0.176887	0.0145565	-1.19387	1.56829	55	-50.0648	0.500648	-1.41294
9.35846	0.0885167	0.00266333	1.02218	1.78928	66	0.506781	0.0395374	0.397381
5.7072	-0.0197184	0.00543677	0.92766	2.04516	66	7.67904	0.0938018	0.239
-3.83949	-0.133085	0.00626544	1.10437	3.20937	66	9.46904	0.108175	-0.175106
-1.17245	-0.0581235	0.010229	1.40862	3.31315	66	4.6399	0.0907202	-0.059418
-14.2816	-0.111685	0.0117992	1.58194	4.24257	66	-3.11315	0.0743229	-0.628055
26.583	0.221585	0.00190314	0.529308	-0.165637	46	4.42449	0.0542346	1.14453
32.9283	0.173596	0.00317598	0.514845	0.36987	46	15.5687	0.155687	1.41977
25.554	0.18489	0.00668359	0.144185	0.841726	46	7.06496	0.0876022	1.09989
32.1287	0.202621	0.0097576	-0.120849	0.448423	46	11.8666	0.127911	1.38508
29.9493	0.117285	0.00848106	-0.34718	0.820757	46	18.2209	0.184007	1.29055
-29.4038	-0.34232	0.00162128	-0.404348	0.393458	59	4.82818	0.0528175	-1.28401
-40.6478	-0.237204	0.00387744	-0.474721	0.151695	59	-16.9275	0.169275	-1.77174
-36.832	0.0424974	0.00982875	-0.79367	0.298511	59	-41.0818	0.410818	-1.60622
-38.0485	0.0938684	0.0125805	-0.719858	0.347507	59	-47.4353	0.474353	-1.65899
-1.17245	-0.0793262	0.0109016	1.40352	2.75806	60	6.76017	0.107297	-0.059418
43.0691	0.330846	0.00695637	-2.30407	9.417	47	9.98457	0.101396	1.85965
34.9166	0.325587	0.0109262	-1.7466	5.41762	47	2.35789	0.0757029	1.50602
26.583	0.192524	0.00973352	-1.77254	5.42041	47	7.33056	0.0855384	1.14453
32.9283	0.140405	0.0101233	-1.19819	3.11647	47	18.8878	0.188878	1.41977
25.554	0.145536	0.0141749	-0.398098	0.767721	47	11.0004	0.131311	1.09989
-23.145	-0.101964	0.0011507	-0.554369	2.8171	46	-12.9486	0.129486	-1.01252
-30.815	-0.158418	0.0018283	-0.618108	2.13132	46	-14.9732	0.149732	-1.34522
-22.165	-0.0522571	0.00274325	-0.490585	1.07957	46	-16.9393	0.169393	-0.970013
-25.2977	0.0159264	0.00347044	-0.320204	0.365496	46	-26.8904	0.268904	-1.1059
-26.4066	0.121241	0.00433414	0.0317896	-0.429914	46	-38.5308	0.385308	-1.154
11.964	0.0890418	0.00320767	0.0382813	-0.623928	25	3.05982	0.0485971	0.510402
1.28309	-0.0280331	0.0043805	0.568003	-0.0848801	25	4.08641	0.0664609	0.0470962
-3.52017	-0.127602	0.00603805	0.365319	-0.567021	25	9.24007	0.101973	-0.161255
-6.5435	0.0713626	0.0104342	0.892359	0.596265	25	-13.6798	0.138522	-0.292397
-13.16	-0.147612	0.00979442	0.749941	0.925859	25	1.60126	0.0759023	-0.5794
34.9166	0.328761	0.00391694	-0.536092	-0.0491402	46	2.04057	0.0510278	1.50602
26.583	0.207123	0.0047037	0.542875	1.94252	46	5.87067	0.0728781	1.14453
32.9283	0.15854	0.00632325	-0.111706	1.14118	46	17.0743	0.173173	1.41977
25.554	0.16967	0.00776563	-0.22663	0.227669	46	8.58701	0.100383	1.09989
32.1287	0.179965	0.00884535	0.162329	-0.197622	46	14.1322	0.147556	1.38508
21.0055	0.0453714	0.00141737	-0.0831947	1.89187	33	16.4683	0.164683	0.902594
-2.44086	0.0736353	0.00413243	-0.399462	1.7896	33	-9.80439	0.105691	-0.114437
11.964	0.0085503	0.00617433	-0.0751873	0.387339	33	11.109	0.117667	0.510402
1.28309	-0.0715667	0.00667144	-0.106621	-0.29126	33	8.43977	0.0970366	0.0470962
-3.52017	-0.147908	0.00585596	0.26616	-0.688088	33	11.2706	0.117247	-0.161255
13.2225	-0.0831354	0.0159961	-1.25034	4.60106	30	21.536	0.219055	0.564991
6.23676	0.0902783	0.00225432	-0.355944	0	81	-2.79107	0.0459948	0.261971
-7.99052	0.0236836	0.0020091	-0.459548	-0.139021	81	-10.3589	0.103972	-0.355165
-17.0217	0.0382245	0.00335219	0.214823	0.980547	81	-20.8442	0.208442	-0.746911
-26.4637	-0.00873172	0.00490947	0.0384713	1.35608	81	-25.5905	0.255905	-1.15647
38.6923	0.207168	0.0124453	1.50265	6.205	36	17.9755	0.194267	1.66979
43.0691	0.342327	0.0283022	-0.08672	-0.231168	36	8.83643	0.15222	1.85965
34.9166	0.358394	0.0379985	-0.381481	-0.205004	36	-0.922722	0.155744	1.50602
26.583	0.232523	0.0357874	-0.779599	-0.140443	36	3.33066	0.14703	1.14453
32.9283	0.192993	0.0383109	-0.873871	-0.0238335	36	13.629	0.166397	1.41977
6.23676	0.0911343	0.0018504	-1.06272	3.76215	61	-2.87667	0.0411283	0.261971
-7.99052	0.0105112	0.00262779	-0.248565	-0.435303	61	-9.04164	0.0924501	-0.355165
-17.0217	0.0166977	0.00396233	-0.289943	0.7041	61	-18.6915	0.186915	-0.746911
-26.4637	-0.0309833	0.00456387	0.116797	2.28915	61	-23.3653	0.233653	-1.15647
-3.52017	-0.114368	0.00241548	0.161975	-0.899863	25	7.9166	0.0803505	-0.161255
-6.5435	0.0741339	0.00662672	0.732842	-0.0842616	25	-13.9569	0.139569	-0.292397
-13.16	-0.169551	0.00798805	0.543775	0.0781455	25	3.79511	0.0811978	-0.5794
-12.2033	-0.170815	0.00791873	0.822778	1.64141	25	4.87813	0.0826491	-0.537904
-24.632	-0.196304	0.00708771	1.11014	4.17389	25	-5.00157	0.0741309	-1.07702
5.7072	-0.0331913	0.00243657	0.596007	5.04184	61	9.02632	0.0956902	0.239
-3.83949	-0.143983	0.00377018	1.13927	4.00438	61	10.5588	0.114203	-0.175106
-1.17245	-0.0660263	0.00566251	1.55771	3.27497	61	5.43018	0.0806218	-0.059418
-14.2816	-0.115482	0.00638402	1.61848	3.34798	61	-2.73341	0.0549249	-0.628055
4.75791	0.546919	0.035183	-0.602278	0.208634	42	-49.934	0.49934	0.197823
-22.8311	-0.0794521	0.00864302	-0.228451	-1.04644	31	-14.8858	0.149448	-0.998902
15.2466	0.456537	0.0248309	-1.12376	0.515907	32	-30.407	0.313837	0.652792
38.5524	0.65932	0.0410288	-1.15643	0.561389	32	-27.3795	0.307215	1.66373
-32.3761	0.115596	0.0152103	-0.850304	0.0854717	43	-43.9357	0.439357	-1.41294
-1.17245	0.0310181	0.00099411	0.0460768	-0.346075	60	-4.27427	0.0453695	-0.059418
-14.2816	-0.0574541	0.00207142	0.549538	-0.0277508	60	-8.53624	0.0854573	-0.628055
-35.1422	-0.115852	0.00343693	0.917205	1.44589	60	-23.557	0.23557	-1.53292
-33.6476	-0.143838	0.00510034	0.872669	1.61291	60	-19.2638	0.192638	-1.46809
-29.4038	-0.0985884	0.00768266	0.477065	1.69016	60	-19.545	0.197057	-1.28401
32.1287	0.227559	0.00399267	-0.123405	-1.07462	38	9.37281	0.094538	1.38508
29.9493	0.162049	0.00369435	0.0809218	1.08692	38	13.7444	0.139033	1.29055
21.0055	0.0306456	0.00386866	0.514631	0.780161	38	17.9409	0.179409	0.902594
-2.44086	0.0668123	0.00535006	0.103556	-0.0247041	38	-9.12208	0.0983359	-0.114437
11.964	-0.0131231	0.0113743	-0.389165	0.256157	38	13.2763	0.141818	0.510402
-40.6478	-0.219647	0.00221812	0.38048	0.247054	44	-18.6832	0.186832	-1.77174
-36.832	0.034703	0.00743598	-0.277513	1.17372	44	-40.3023	0.403023	-1.60622
-38.0485	0.0542111	0.0107206	-1.31482	1.26929	44	-43.4696	0.434696	-1.65899
17.8981	0.202783	0.00564939	-0.0688482	0.257074	36	-2.38017	0.0591967	0.767804
11.2754	0.273406	0.0174608	-0.058871	0.712615	36	-16.0651	0.172461	0.480533
-0.112994	0.257466	0.0203097	0.62356	1.28376	36	-25.8596	0.260699	-0.0134618
-2.76942	0.457621	0.0358594	1.32952	4.39809	36	-48.5315	0.485315	-0.128689
38.5524	0.163774	0.0074578	-0.32646	-0.0744814	40	22.175	0.22175	1.66373
84.3251	0.219975	0.0148957	-0.612655	1.33703	40	62.3276	0.623276	3.64921
76.1506	0.246077	0.0262779	1.03981	5.84197	40	51.5429	0.521496	3.29462
60.5807	0.128928	0.0285218	1.14472	6.36214	40	47.6878	0.486381	2.61924
35.2878	0.0558369	0.0328509	1.1524	5.77552	40	29.7042	0.321668	1.52212
-12.2033	-0.18322	0.00183466	-0.274462	-0.594388	32	6.11871	0.0620891	-0.537904
-24.632	-0.23118	0.00180769	0.148105	0.26396	32	-1.51405	0.0327376	-1.07702
-21.911	-0.0217643	0.00411858	-0.00411492	-0.781304	32	-19.7346	0.197346	-0.958995
-43.1216	-0.125624	0.00638183	-0.41655	-0.603741	32	-30.5592	0.305592	-1.87904
76.1506	0.368129	0.0484434	-0.246628	0.336523	29	39.3378	0.401746	3.29462
-35.1422	-0.153342	0.00780364	1.28304	2.05906	60	-19.8081	0.198081	-1.53292
-33.6476	-0.29569	0.00235989	0.417439	-0.755699	53	-4.07859	0.0475766	-1.46809
-29.4038	-0.277896	0.00270521	0.356012	-0.885939	53	-1.61421	0.0441593	-1.28401
-40.6478	-0.194854	0.00355273	-0.288442	0.611691	53	-21.1625	0.211625	-1.77174
-36.832	0.0754355	0.00767756	-0.255931	0.149848	53	-44.3756	0.443756	-1.60622
-38.0485	0.122732	0.0106218	-0.222558	-0.144152	53	-50.3217	0.503217	-1.65899
4.75791	-0.105793	0.0051693	-0.126533	-0.168658	44	15.3373	0.153373	0.197823
38.6923	0.24368	0.0247603	-0.425703	-0.016842	44	14.3242	0.170206	1.66979
43.0691	0.412847	0.0528782	-0.547705	-0.322023	44	1.78446	0.18378	1.85965
34.9166	0.427121	0.0609135	-0.616342	-0.101639	44	-7.79548	0.218894	1.50602
26.583	0.292959	0.0531479	-0.681749	0.261787	44	-2.71294	0.188886	1.14453
-18.5921	-0.198772	0.00224956	1.28148	1.29188	33	1.28506	0.0415452	-0.81503
15.2466	0.103829	0.0164761	1.14734	3.3728	33	4.86375	0.101926	0.652792
38.5524	0.299852	0.0306105	0.637825	2.90153	33	8.56721	0.14037	1.66373
84.3251	0.380789	0.0466788	0.424366	2.31309	33	46.2462	0.476096	3.64921
-6.5435	0.148319	0.00215739	1.09574	2.61733	27	-21.3754	0.213754	-0.292397
-13.16	-0.129673	0.00414591	0.699536	1.95618	27	-0.192628	0.0487406	-0.5794
-12.2033	-0.16631	0.00633923	0.131242	-0.410072	27	4.4277	0.0743889	-0.537904
-24.632	-0.216863	0.00674604	0.660351	0.291899	27	-2.94568	0.0629328	-1.07702
-21.911	0.0253066	0.0118302	0.49138	-0.0328113	27	-24.4417	0.244417	-0.958995
84.3251	0.247279	0.00915679	0.462083	1.28618	36	59.5972	0.595972	3.64921
76.1506	0.264819	0.0120757	-0.318047	0.6003	36	49.6688	0.496688	3.29462
60.5807	0.164322	0.01191	-0.00991952	0.679549	36	44.1485	0.441485	2.61924
35.2878	0.0878642	0.0206406	-1.0943	4.22214	36	26.5014	0.269812	1.52212
15.1378	-0.170112	0.0186422	-0.789293	2.97941	36	32.149	0.323141	0.648071
32.9283	0.119934	0.00259956	0.608659	2.02583	34	20.9349	0.209349	1.41977
25.554	0.130294	0.00257493	0.610263	1.05698	34	12.5246	0.126272	1.09989
32.1287	0.148355	0.00449953	-0.329826	-0.420567	34	17.2932	0.172932	1.38508
29.9493	0.0672783	0.00544076	-0.843655	0.51585	34	23.2215	0.232215	1.29055
21.0055	-0.0713518	0.00613202	-0.909158	0.727216	34	28.1407	0.281407	0.902594
-13.16	-0.112252	0.00518107	-0.172209	-0.930692	29	-1.93473	0.0629331	-0.5794
-12.2033	-0.146336	0.00544797	0.325987	0.136687	29	2.43027	0.0601347	-0.537904
-24.632	-0.198948	0.00560338	0.981067	1.64338	29	-4.73719	0.0633552	-1.07702
-21.911	0.0304352	0.0101016	1.2953	1.98852	29	-24.9546	0.249546	-0.958995
-43.1216	-0.0776019	0.00781445	0.0835974	0.335216	29	-35.3614	0.353614	-1.87904
-35.1422	-0.194848	0.00208086	0.783862	0.00739301	44	-15.6574	0.156574	-1.53292
-33.6476	-0.222616	0.00314256	0.381867	0.00133423	44	-11.386	0.11386	-1.46809
-29.4038	-0.1605	0.00459737	-0.157971	0.261439	44	-13.3538	0.135872	-1.28401
-40.6478	-0.0542887	0.00510759	0.232656	-0.503933	44	-35.219	0.35219	-1.77174
-36.832	0.248669	0.00952788	0.775254	0.463743	44	-61.699	0.61699	-1.60622
-46.7345	-0.422567	0.00508306	1.04023	1.12608	35	-4.47782	0.0581366	-2.03576
-32.9037	-0.325297	0.0120282	1.38774	1.70839	35	-0.374062	0.0823313	-1.43582
-15.5996	-0.0220057	0.0338775	1.85334	3.68674	35	-13.399	0.14843	-0.685223
17.8981	0.359095	0.0999015	2.09783	4.38473	35	-18.0114	0.216946	0.767804
11.2754	0.426192	0.105883	2.17276	5.6412	35	-31.3438	0.321605	0.480533
-41.988	-0.309808	0.00229216	0.863246	-0.384989	33	-11.0072	0.110072	-1.82987
-33.7181	-0.149722	0.00502708	-0.0929013	0.320254	33	-18.7459	0.187459	-1.47115
-18.5921	0.103656	0.013528	-0.330315	0.0825883	33	-28.9578	0.289578	-0.81503
-14.2816	-0.0351702	0.0017712	0.234477	-0.767876	60	-10.7646	0.107646	-0.628055
-35.1422	-0.104736	0.00300922	0.495692	-0.7423	60	-24.6686	0.246686	-1.53292
-33.6476	-0.138639	0.0038794	0.531035	-0.0465193	60	-19.7837	0.197837	-1.46809
-29.4038	-0.0976873	0.00489121	0.50054	1.29092	60	-19.6351	0.196351	-1.28401
-40.6478	-0.0212625	0.00625838	0.572816	0.919465	60	-38.5216	0.385216	-1.77174
15.2466	-0.00396689	0.00399114	0.0340758	0.542598	40	15.6433	0.156433	0.652792
38.5524	0.182053	0.0164217	-0.976827	1.03851	40	20.3471	0.203471	1.66373
84.3251	0.25889	0.0301121	-1.00833	0.668517	40	58.4361	0.584361	3.64921
76.1506	0.267259	0.0362621	0.0942301	2.4376	40	49.4247	0.500314	3.29462
60.5807	0.143295	0.0323192	0.540656	3.97449	40	46.2511	0.472014	2.61924
9.6519	0.0630274	0.0062352	0.232743	0.00191695	30	3.34916	0.066192	0.41011
12.4123	0.269943	0.0172099	0.235313	1.30408	30	-14.582	0.161689	0.529845
-31.3846	0.0104142	0.010498	0.944288	3.26522	30	-32.426	0.32426	-1.36993
-41.988	-0.0141388	0.0147112	1.17395	3.22091	30	-40.5741	0.405741	-1.82987
-33.7181	0.169072	0.0193236	0.892313	2.09361	30	-50.6253	0.506253	-1.47115
-32.9037	-0.403322	0.00314303	0.907718	0.73955	46	7.42851	0.0827402	-1.43582
-15.5996	-0.139477	0.0131275	0.747887	-0.143166	46	-1.65194	0.0884249	-0.685223
17.8981	0.189408	0.0374345	1.12983	0.832496	46	-1.04271	0.146505	0.767804
11.2754	0.288968	0.0584683	0.881924	0.654666	46	-17.6214	0.215773	0.480533
-0.112994	0.293855	0.064177	0.465684	-0.452777	46	-29.4985	0.310745	-0.0134618
30.2967	0.143385	0.00571747	1.45755	4.87167	73	15.9582	0.165037	1.30562
39.7615	0.122767	0.00805625	1.9605	7.41168	73	27.4848	0.279437	1.71617
15.1205	0.0472325	0.0094511	1.52035	4.93785	73	10.3972	0.126047	0.647319
-26.4637	-0.236107	0.00111627	0.262749	0.241261	56	-2.85293	0.0355529	-1.15647
-15.6624	-0.165097	0.00491573	-0.402605	1.26241	56	0.847364	0.0529306	-0.687947
5.78184	-0.0660112	0.00911881	0.0115632	0.423244	56	12.383	0.132131	0.242238
33.6553	0.10343	0.0126244	-0.133989	-0.243072	56	23.3123	0.234412	1.4513
43.3877	0.243464	0.0166589	-0.281212	-0.200507	56	19.0413	0.194849	1.87346
53.7431	0.17678	0.0103514	0.178974	0.108037	48	36.0651	0.360651	2.32265
42.1111	0.0497345	0.0157938	1.73784	6.70481	48	37.1376	0.37855	1.81809
33.6553	0.0346223	0.00289891	0.576981	-0.64126	49	30.1931	0.301931	1.4513
43.3877	0.157262	0.00968363	1.61189	4.85763	49	27.6614	0.281881	1.87346
9.35846	-0.0408621	0.00962018	1.5604	5.24134	72	13.4447	0.150589	0.397381
5.7072	-0.106031	0.0101318	1.72734	6.34849	72	16.3103	0.17731	0.239
-15.6624	-0.190139	0.00302186	0.303968	2.92371	56	3.35148	0.0496788	-0.687947
5.78184	-0.114165	0.00594189	-0.561141	1.47142	56	17.1984	0.171984	0.242238
33.6553	0.0413338	0.00921342	-0.261428	-0.0497869	56	29.5219	0.295219	1.4513
43.3877	0.176052	0.0139517	-0.0873256	-0.529624	56	25.7824	0.258139	1.87346
-3.01267	0.0779733	0.00580021	-0.0844771	0.48151	35	-10.81	0.115509	-0.139241
-36.832	-0.0434445	0.00291532	-0.0211943	0.0353309	51	-32.4876	0.324876	-1.60622
-38.0485	-0.0464836	0.0053305	-0.464128	0.203797	51	-33.4001	0.334001	-1.65899
-32.3761	0.0129259	0.0122079	-0.614093	0.595268	51	-33.6687	0.336687	-1.41294
4.75791	0.403006	0.0261526	-0.552417	-0.0534527	51	-35.5427	0.356997	0.197823
-24.632	-0.203727	0.00174598	1.09291	3.71802	36	-4.25932	0.0470735	-1.07702
-21.911	-0.0173668	0.00420258	0.755981	1.23603	36	-20.1744	0.201744	-0.958995
-43.1216	-0.148064	0.00418827	-0.0547298	-0.73548	36	-28.3152	0.283152	-1.87904
-22.8311	-0.10761	0.00395319	-0.0648525	-0.211949	36	-12.07	0.120954	-0.998902
30.2967	-0.0605197	0.0151393	2.45194	11.7404	47	36.3487	0.373595	1.30562
-26.4066	-0.0948457	0.000868812	-0.274644	0.694978	45	-16.9221	0.169221	-1.154
-29.7988	-0.0557342	0.00266536	-0.711899	0.860244	45	-24.2254	0.242254	-1.30114
-30.529	-0.0524391	0.00507754	-0.763756	1.37937	45	-25.285	0.25285	-1.33281
-32.1677	0.0835955	0.00792897	-0.221702	1.29391	45	-40.5272	0.405272	-1.4039
-43.0061	0.246553	0.0128917	0.0763771	3.07958	45	-67.6613	0.676613	-1.87403
12.4123	0.427957	0.0473039	0.324793	1.45947	23	-30.3835	0.320371	0.529845
-7.99052	0.0225668	0.00163086	0.0880182	-0.143822	54	-10.2472	0.102472	-0.355165
-17.0217	-0.0104057	0.00352271	0.418603	0.175265	54	-15.9812	0.159812	-0.746911
-26.4637	-0.0736739	0.0047529	0.52766	1.11659	54	-19.0963	0.190963	-1.15647
-49.4364	-0.204691	0.00457312	1.31996	4.36259	45	-28.9673	0.289673	-2.15296
-46.7345	-0.198096	0.00986541	1.11414	1.92829	45	-26.9249	0.269249	-2.03576
-32.9037	-0.0561054	0.018639	1.11732	2.15799	45	-27.2932	0.272932	-1.43582
-15.5996	0.33481	0.0368954	0.930809	1.11685	45	-49.0806	0.490806	-0.685223
17.8981	0.746465	0.0704653	1.05182	1.32862	45	-56.7484	0.567484	0.767804
42.1111	0.232416	0.00247029	0.0950565	-0.145316	56	18.8695	0.188695	1.81809
30.2967	0.0762172	0.00338981	0.590457	0.911171	56	22.675	0.22675	1.30562
39.7615	0.070131	0.00423104	1.39981	4.32336	56	32.7484	0.327484	1.71617
15.1205	-0.00280076	0.00519022	1.23951	4.42473	56	15.4005	0.160376	0.647319
9.35846	-0.0821451	0.00609994	1.73669	5.83733	56	17.573	0.181719	0.397381
-15.6624	0.0794091	0.00582767	1.40574	4.40426	53	-23.6033	0.236033	-0.687947
-17.0217	-0.109821	0.00352558	1.45315	4.82776	59	-6.03963	0.0654299	-0.746911
-26.4637	-0.190237	0.00725311	0.510468	2.29072	59	-7.43998	0.0914222	-1.15647
-15.6624	-0.0417383	0.0156077	0.476083	4.61983	59	-11.4886	0.139712	-0.687947
5.78184	0.0976481	0.0221548	1.95109	8.84648	59	-3.98297	0.101723	0.242238
43.3877	0.25391	0.0021541	-0.341158	0.439232	65	17.9967	0.179967	1.87346
53.7431	0.270534	0.00646937	-0.993497	2.11537	65	26.6897	0.266897	2.32265
42.1111	0.109469	0.00665825	-1.41502	6.2094	65	31.1641	0.311641	1.81809
30.2967	-0.0219738	0.00502538	0.39269	1.26267	65	32.4941	0.324941	1.30562
39.7615	-0.0283356	0.00585507	0.444107	0.852433	65	42.5951	0.425951	1.71617
-29.7988	-0.183142	0.00150649	-0.320527	-0.337864	44	-11.4845	0.114845	-1.30114
-30.529	-0.199845	0.00469804	-0.113406	-0.48226	44	-10.5444	0.108947	-1.33281
-32.1677	-0.104446	0.0101773	-0.189115	-0.611936	44	-21.7231	0.217231	-1.4039
-43.0061	0.0338855	0.0139032	-0.213998	-0.46121	44	-46.3946	0.463946	-1.87403
-49.4364	0.183999	0.0189848	-0.231702	-0.430135	44	-67.8363	0.678363	-2.15296
-31.3846	-0.0360237	0.0289834	0.648621	0.682954	25	-27.7822	0.277822	-1.36993
-22.8311	-0.449526	0.00739376	2.07	4.69237	26	22.1215	0.225992	-0.998902
-3.01267	-0.354872	0.0106058	1.04448	1.07142	26	32.4745	0.324745	-0.139241
9.6519	-0.103883	0.023757	0.625199	0.173198	26	20.0402	0.222067	0.41011
12.4123	0.192504	0.0477522	0.419013	0.0213499	26	-6.83815	0.176771	0.529845
53.7431	0.416122	0.00958119	-0.154502	4.26139	51	12.1309	0.133856	2.32265
42.1111	0.228929	0.00899349	2.0329	8.10643	51	19.2182	0.203082	1.81809
30.2967	0.0813774	0.00960252	2.40254	9.00676	51	22.159	0.23127	1.30562
39.7615	0.0620458	0.00743004	1.41674	2.72555	51	33.5569	0.335569	1.71617
15.1205	-0.0217184	0.00874109	0.992171	2.08413	51	17.2923	0.181124	0.647319
5.78184	-0.10439	0.00216599	0.209691	0.356034	43	16.2208	0.162208	0.242238
33.6553	0.0351616	0.00420667	0.56665	0.379063	43	30.1392	0.301392	1.4513
43.3877	0.137938	0.00591766	0.183495	-0.573146	43	29.5938	0.295938	1.87346
53.7431	0.165356	0.00863518	-0.132782	-0.0491791	43	37.2075	0.372075	2.32265
42.1111	0.0221957	0.00788563	-0.136891	-0.142359	43	39.8915	0.398915	1.81809
-43.1216	-0.234265	0.00258369	-0.227694	-0.00623553	25	-19.6951	0.196951	-1.87904
-22.8311	-0.250411	0.0105986	0.592557	0.369859	25	2.21005	0.0849315	-0.998902
-3.01267	-0.149055	0.0185068	0.480003	-0.0834487	25	11.8928	0.151839	-0.139241
9.6519	0.133861	0.0278251	0.339743	1.33756	25	-3.73418	0.125316	0.41011
-3.01267	-0.276661	0.00322655	-1.3141	1.28185	21	24.6535	0.246535	-0.139241
9.6519	-0.0284057	0.00901059	-1.30773	1.78405	21	12.4925	0.12598	0.41011
12.4123	0.271766	0.023616	-0.966259	-0.492886	21	-14.7643	0.191555	0.529845
-31.3846	0.0278952	0.0136679	-0.812358	-0.666638	21	-34.1741	0.341741	-1.36993
-41.988	0.0221569	0.0147017	-0.0723509	-0.412538	21	-44.2037	0.442037	-1.82987
-30.529	-0.285382	0.00234061	0.580691	-0.0150624	42	-1.99077	0.0399035	-1.33281
-32.1677	-0.208529	0.00540188	0.297079	0.608027	42	-11.3148	0.116363	-1.4039
-43.0061	-0.0789615	0.0102638	-0.0426377	-0.027941	42	-35.1099	0.351099	-1.87403
-49.4364	0.0601393	0.0181079	-0.280373	0.614774	42	-55.4503	0.554503	-2.15296
-46.7345	0.00908815	0.0182943	0.119218	0.664856	40	-47.6433	0.476433	-2.03576
-32.9037	0.224579	0.0229566	0.585205	0.540704	40	-55.3616	0.553616	-1.43582
-46.7345	0.155973	0.0287914	0.893562	0.935301	39	-62.3318	0.623318	-2.03576
-32.1677	-0.262202	0.00259709	-0.825986	6.162	41	-5.9475	0.0673143	-1.4039
-43.0061	-0.176752	0.00818858	-0.82568	3.09095	41	-25.3309	0.256813	-1.87403
-49.4364	-0.0546193	0.0140453	0.0917855	0.45337	41	-43.9745	0.439745	-2.15296
-43.0061	-0.183486	0.00285828	0.340304	-0.828483	42	-24.6575	0.246575	-1.87403
-49.4364	-0.0945943	0.00804113	0.436421	-0.71377	42	-39.977	0.39977	-2.15296
-46.7345	-0.0538235	0.0151856	0.15434	-0.777971	42	-41.3521	0.413521	-2.03576
-32.9037	0.153283	0.0417882	1.39918	3.8111	42	-48.232	0.48232	-1.43582
-15.5996	0.6139	0.0854021	1.30906	3.25983	42	-76.9896	0.769896	-0.685223
-18.5921	0.424006	0.0285543	-0.118021	0.944498	31	-60.9927	0.609927	-0.81503
12.4123	0.313454	0.0127468	-0.478092	0.179241	33	-18.9331	0.197956	0.529845
-31.3846	0.0207639	0.0121163	1.40587	4.11806	33	-33.461	0.33461	-1.36993
-41.988	-0.020994	0.0102216	0.762802	1.33166	33	-39.8886	0.398886	-1.82987
-33.7181	0.156369	0.0169485	0.193786	1.0595	33	-49.355	0.49355	-1.47115
-31.3846	-0.0662722	0.00382567	0.944343	1.99606	38	-24.7574	0.247574	-1.36993
-41.988	-0.106346	0.00690305	0.56719	-0.0439162	38	-31.3534	0.313534	-1.82987
-33.7181	0.0556695	0.0102062	-0.0936273	1.66844	38	-39.2851	0.392851	-1.47115
-18.5921	0.301522	0.0369956	-1.66722	3.9825	38	-48.7443	0.498917	-0.81503
15.2466	0.693221	0.0495547	-1.38941	2.62068	37	-54.0755	0.552707	0.652792
