# Supplementary material for: The Curious Anomaly of Skewed Judgment Distributions and Systematic Error in the Wisdom of Crowds
Source: PLoS One. 2014 Nov 18;9(11):e112386. doi: 10.1371/journal.pone.0112386 (PMC4236075; doi:10.1371/journal.pone.0112386)
Supplement: Data S5 — Judgment data in Excel about US nominal GDP, gathered from The Federal Reserve Bank of Philadelphia's Survey of Professional Forecasters. Judgments concern annual percentage growth in seasonally adjusted values. Surveys are conducted quarterly by the bank. (XLS) [file pone.0112386.s007.xls]

## Sheet: NGDP_fed
Actual_value	Mean_of_expectations	Variance_of_expectations	Skew_of_expectations	Kurtosis_of_expectations	Number_of_judges_in_the_particular_survey	Aggregate_error	Average_individual_error_of_judges_in_survey	Extremity
5.90406	0.0500987	4.25131e-06	0.543699	0.676615	48	0.894197	0.00894197	-0.358654
4.69783	0.0407923	2.30586e-05	1.44904	3.06456	48	0.6186	0.00710774	-0.728491
4.25954	0.0411075	4.61636e-05	0.974302	1.3224	48	0.148792	0.00553397	-0.862872
4.64672	0.0456095	7.33712e-05	0.889395	1.63627	48	0.0857717	0.0065838	-0.74416
4.40121	0.0455062	0.000111899	1.10795	2.15944	47	-0.149415	0.00771623	-0.819436
4.25954	0.0347948	5.15038e-06	0.415894	3.15421	48	0.780068	0.00781678	-0.862872
4.64672	0.0381867	1.35345e-05	0.0505499	2.3205	48	0.82805	0.00841607	-0.74416
4.40121	0.0373566	2.16396e-05	-0.210417	1.08819	48	0.665548	0.00700251	-0.819436
4.05352	0.0393905	3.67209e-05	-0.253518	0.873908	48	0.114472	0.00447264	-0.92604
3.63917	0.0305984	1.90692e-05	-1.35443	3.08671	45	0.579323	0.0059364	-1.05308
3.60818	0.0268917	4.12316e-05	-0.245585	0.573996	45	0.919011	0.00956752	-1.06258
1.30532	0.0273988	8.80855e-05	-0.363433	-0.119082	45	-1.43456	0.0151021	-1.76865
-0.773341	0.0315362	0.000131179	-0.387556	-0.264983	45	-3.92696	0.0392696	-2.40598
3.63917	0.0432136	5.24886e-05	-0.30272	1.13835	44	-0.68219	0.00841945	-1.05308
3.63917	0.0415693	3.79535e-05	-0.130672	-0.397759	49	-0.51776	0.0068104	-1.05308
3.60818	0.0415137	5.72708e-05	-0.196277	-0.642361	49	-0.543197	0.00794372	-1.06258
3.60818	0.0263404	1.41484e-05	0.376536	1.39722	47	0.974135	0.00983778	-1.06258
1.30532	0.0261353	3.37307e-05	-0.201592	2.08464	47	-1.30821	0.0133371	-1.76865
-0.773341	0.0287309	6.53267e-05	-0.204146	0.993184	47	-3.64643	0.0364643	-2.40598
5.70868	0.0496118	4.58326e-06	-0.331296	-0.370996	52	0.747497	0.00747497	-0.418559
5.90406	0.0515127	1.21802e-05	0.0309628	-0.286533	52	0.752794	0.00752794	-0.358654
4.69783	0.0419588	3.16225e-05	0.195791	0.27847	52	0.501956	0.00620613	-0.728491
4.64672	0.0370443	8.2322e-06	-0.996511	1.25243	51	0.942298	0.00942298	-0.74416
4.40121	0.0351264	1.83945e-05	-0.47796	-0.0477191	51	0.888571	0.00888571	-0.819436
4.05352	0.0366532	3.12137e-05	-0.280389	-0.411821	51	0.3882	0.00522488	-0.92604
-0.74843	0.0396826	0.000165152	-0.315205	-0.244195	38	-4.71669	0.0471669	-2.39834
4.25954	0.0416649	5.46759e-05	-0.0487179	-0.0807878	51	0.0930586	0.00602034	-0.862872
4.69783	0.0335196	1.77454e-05	0.746937	9.02842	50	1.34587	0.0136514	-0.728491
4.25954	0.0336541	2.83418e-05	1.33188	4.23278	50	0.894129	0.00965349	-0.862872
4.64672	0.0374779	2.91366e-05	-0.00716292	0.527301	50	0.898938	0.00926374	-0.74416
4.40121	0.0365381	4.03413e-05	-0.262928	0.199164	50	0.7474	0.00815184	-0.819436
4.05352	0.0383649	6.29952e-05	-0.30198	0.0652779	50	0.217025	0.00610406	-0.92604
6.60704	0.0460189	7.8187e-06	-0.471144	0.0475784	50	2.00515	0.0200515	-0.143119
5.70868	0.0426572	2.06618e-05	-0.366694	-0.313	50	1.44296	0.0144296	-0.418559
5.90406	0.0444235	3.34432e-05	-0.346647	0.0590668	50	1.46171	0.0146171	-0.358654
4.69783	0.0348853	4.55362e-05	-0.325042	0.226044	50	1.2093	0.0121394	-0.728491
4.05352	0.0313763	6.60321e-06	0.0469827	0.141026	47	0.91589	0.0091589	-0.92604
3.63917	0.0333324	1.42703e-05	0.0783201	0.892879	47	0.305921	0.00401032	-1.05308
3.60818	0.0319948	3.27145e-05	-0.105262	1.06185	47	0.4087	0.00571927	-1.06258
1.30532	0.0327876	5.34414e-05	-0.401815	0.514519	47	-1.97343	0.0197343	-1.76865
-0.773341	0.0374029	7.61705e-05	-0.67502	0.776054	47	-4.51363	0.0451363	-2.40598
-0.74843	0.0349885	0.000100851	-0.0604032	0.233335	45	-4.24728	0.0424728	-2.39834
4.64672	0.046213	6.70045e-05	0.040099	-1.05625	50	0.0254245	0.00682366	-0.74416
4.40121	0.0309022	8.60092e-06	-0.313468	-0.0585812	48	1.31099	0.0131099	-0.819436
4.05352	0.0316363	2.54616e-05	-0.846549	1.76242	48	0.889891	0.00895206	-0.92604
3.63917	0.0350347	4.80792e-05	-1.81955	6.63414	48	0.135697	0.00473287	-1.05308
3.60818	0.0347588	8.72324e-05	-2.05193	8.1136	48	0.132297	0.00614479	-1.06258
1.30532	0.0354758	0.000134556	-2.21098	9.09108	48	-2.24226	0.023979	-1.76865
4.25954	0.0346652	6.5855e-05	-0.562445	1.06868	46	0.793028	0.00921395	-0.862872
-0.885011	0.0352486	0.000125328	-0.0631139	0.496672	44	-4.40987	0.0440987	-2.44022
6.88025	0.048464	8.44819e-06	-0.382213	3.01888	50	2.03385	0.0203385	-0.0593508
6.60704	0.0474598	2.18622e-05	-0.0772044	0.0670655	50	1.86105	0.0186105	-0.143119
5.70868	0.0442118	3.8588e-05	0.160528	-0.105736	50	1.2875	0.0129706	-0.418559
5.90406	0.046213	5.43368e-05	0.312692	0.0968686	50	1.28276	0.0131324	-0.358654
4.69783	0.0371199	7.19392e-05	0.245151	0.0382021	50	0.985845	0.0112431	-0.728491
6.65989	0.0462873	4.64361e-06	-0.482739	0.233944	44	2.03116	0.0203116	-0.126914
6.42016	0.0463428	1.03975e-05	-0.412981	0.28801	44	1.78588	0.0178588	-0.200418
6.88025	0.0426081	1.97807e-05	0.0263457	0.98864	44	2.61944	0.0261944	-0.0593508
3.09817	0.0189921	1.90081e-05	0.108632	-0.795212	35	1.19897	0.0119897	-1.21895
2.83621	0.0167199	5.07423e-05	0.0184254	-0.559325	35	1.16422	0.0118205	-1.29927
3.94463	0.0292144	6.73361e-05	-0.166524	-1.08782	35	1.02319	0.0103126	-0.959427
4.44061	0.0364454	8.9294e-05	-0.266557	-0.988783	35	0.796074	0.00964041	-0.807356
-0.74843	-0.00926078	2.7336e-05	0.88784	1.38334	40	0.177647	0.00449342	-2.39834
-0.885011	-0.0231908	5.87135e-05	0.970325	1.5909	40	1.43407	0.0149436	-2.44022
1.39366	-0.00704255	0.000118819	0.200069	0.362988	40	2.09792	0.0213747	-1.74157
3.73628	0.0142511	0.000216742	-0.0266325	0.132401	40	2.31117	0.0240246	-1.02331
6.60704	0.0397637	3.07108e-05	-0.813032	1.2447	43	2.63066	0.0263066	-0.143119
5.70868	0.0363278	3.84409e-05	-0.639679	0.681379	43	2.0759	0.020759	-0.418559
6.42016	0.0502543	6.35708e-06	-1.07063	3.58803	52	1.39472	0.0139472	-0.200418
6.88025	0.0463608	1.53245e-05	-0.49583	0.898932	52	2.24417	0.0224417	-0.0593508
6.60704	0.0447907	2.90349e-05	-0.493482	1.0471	52	2.12796	0.0212796	-0.143119
5.70868	0.0412475	4.39043e-05	-0.302722	1.00153	52	1.58393	0.0158602	-0.418559
5.90406	0.0429788	6.55643e-05	-0.0972816	0.247649	52	1.60618	0.0162323	-0.358654
1.30532	0.02404	2.30689e-05	2.02653	7.31062	45	-1.09868	0.0109868	-1.76865
-0.773341	0.0242709	3.86022e-05	0.567803	1.39312	45	-3.20043	0.0320043	-2.40598
-0.74843	0.0287883	6.65883e-05	0.349098	1.84987	45	-3.62726	0.0362726	-2.39834
-0.885011	0.0268516	0.00010863	0.52904	2.17055	45	-3.57017	0.0357017	-2.44022
1.39366	0.0512694	0.000161634	0.587659	2.69517	45	-3.73328	0.0373328	-1.74157
3.16542	0.0178522	0.000296869	0.00843391	-0.293912	38	1.3802	0.0178712	-1.19834
3.73628	0.0268842	3.89521e-05	2.56052	12.596	39	1.04786	0.0114426	-1.02331
3.16542	0.0304048	4.61361e-05	-0.476658	0.635996	39	0.124931	0.00520992	-1.19834
2.99759	0.0297336	9.16679e-05	-0.299843	1.28585	39	0.0242251	0.00715471	-1.24979
2.814	0.0295164	0.000133628	-0.414087	1.75623	39	-0.137638	0.00885193	-1.30608
-0.773341	0.0162644	3.41374e-05	-0.790958	3.57205	48	-2.39978	0.0239978	-2.40598
-0.74843	0.013152	6.76494e-05	-0.417207	5.16293	48	-2.06363	0.0210308	-2.39834
-0.885011	0.00641927	0.000121761	-0.285745	5.24006	48	-1.52694	0.0165958	-2.44022
1.39366	0.0270102	0.000183303	0.352428	3.15643	48	-1.30736	0.0150907	-1.74157
3.73628	0.0512452	0.000275011	0.554777	2.67292	48	-1.38824	0.0167275	-1.02331
1.39366	0.00153854	1.50505e-05	-0.0338999	1.68485	33	1.23981	0.0123981	-1.74157
3.73628	0.0244448	5.36923e-05	-0.434086	0.399909	33	1.2918	0.0129633	-1.02331
3.16542	0.0291844	9.78041e-05	-0.356175	0.380888	33	0.246979	0.00793656	-1.19834
2.99759	0.0287085	0.000167452	-0.191166	-0.0548546	33	0.126741	0.0106746	-1.24979
2.814	0.0289453	0.000264485	-0.118212	-0.286129	33	-0.0805313	0.013382	-1.30608
-0.885011	-0.0256108	4.45535e-05	0.348319	1.16824	49	1.67607	0.0168365	-2.44022
1.39366	-0.00897831	0.000147572	1.36668	3.188	49	2.29149	0.0243771	-1.74157
3.73628	0.0125196	0.00031105	1.50781	3.71276	49	2.48431	0.0278123	-1.02331
3.16542	0.0155073	0.000607899	0.77209	4.9634	48	1.61469	0.0232851	-1.19834
2.99759	0.0154017	0.000738467	1.09258	5.27368	48	1.45742	0.0236313	-1.24979
4.859	0.0414474	0.000108488	-0.493142	-0.301375	29	0.714257	0.00969235	-0.679076
2.83621	0.0165666	1.52615e-05	-1.21635	3.55053	42	1.17955	0.0117955	-1.29927
3.94463	0.0298364	2.92487e-05	0.905513	0.952897	42	0.960983	0.00997568	-0.959427
4.44061	0.0373	4.40949e-05	0.4603	0.0822183	42	0.710609	0.00826354	-0.807356
5.67061	0.0552614	8.21806e-05	-0.335136	-0.137294	32	0.144467	0.00745106	-0.430233
3.94463	0.0323972	1.00529e-05	0.348138	-0.0785563	33	0.704905	0.00707541	-0.959427
4.44061	0.0395362	2.31223e-05	0.0847898	-0.0194571	33	0.486991	0.00571434	-0.807356
4.859	0.0448413	4.51386e-05	-0.112337	0.0328666	33	0.374872	0.00602826	-0.679076
5.22501	0.0519386	7.44007e-05	-0.124052	0.208772	33	0.0311537	0.00654229	-0.566854
5.31594	0.03877	2.87993e-05	0.316203	-1.0167	35	1.43893	0.0143893	-0.538977
7.19277	0.0403642	5.03428e-05	0.376992	-0.78314	35	3.15636	0.0315636	0.0364711
7.40527	0.0389183	8.19555e-05	0.514875	-0.524184	35	3.51344	0.0351344	0.101623
5.67061	0.0393967	3.88053e-06	-0.53487	-0.0239176	36	1.73093	0.0173093	-0.430233
6.01622	0.0393828	1.29816e-05	0.253595	-0.985506	36	2.07794	0.0207794	-0.324268
5.22501	0.0395942	5.83084e-06	0.114426	-1.53182	37	1.26559	0.0126559	-0.566854
5.67061	0.0433862	1.88908e-05	0.412431	-0.146959	37	1.33199	0.0133199	-0.430233
4.859	0.0433089	7.48978e-05	0.346789	0.605888	39	0.528103	0.00811224	-0.679076
5.22501	0.0494843	8.79224e-05	-0.164008	0.386831	39	0.276586	0.00741043	-0.566854
4.859	0.0308928	4.85042e-05	3.62075	16.446	38	1.76972	0.0185811	-0.679076
5.22501	0.0337797	2.79438e-05	0.425265	0.954094	38	1.84704	0.0184704	-0.566854
5.67061	0.0373574	4.93649e-05	0.605177	0.959228	38	1.93486	0.0193486	-0.430233
6.01622	0.0401667	8.34609e-05	0.784931	1.20682	38	1.99955	0.0203941	-0.324268
6.01622	0.0462895	6.0359e-05	1.9831	7.40654	36	1.38727	0.0148883	-0.324268
5.31594	0.0478537	9.60687e-05	1.24177	3.18772	33	0.530564	0.00881321	-0.538977
7.19277	0.0507982	0.00014586	1.72884	6.17079	33	2.11295	0.0226906	0.0364711
5.31594	0.041623	9.93085e-05	0.851093	1.01779	33	1.15364	0.0133555	-0.538977
4.44061	0.0305302	6.97827e-06	0.129361	1.30013	39	1.38759	0.0138759	-0.807356
4.859	0.03336	2.4312e-05	-0.693405	2.957	39	1.523	0.01523	-0.679076
5.22501	0.0385208	4.34926e-05	-1.56093	5.69069	39	1.37294	0.0137294	-0.566854
5.67061	0.0422505	6.47296e-05	-2.29583	9.20153	39	1.44555	0.0144555	-0.430233
6.01622	0.04451	0.000101307	-2.25436	9.0727	39	1.56522	0.0156522	-0.324268
5.31594	0.0374871	1.46584e-05	-0.0138218	0.771102	38	1.56722	0.0156722	-0.538977
7.19277	0.0388134	2.72111e-05	0.556221	0.928666	38	3.31144	0.0331144	0.0364711
7.40527	0.0374745	5.27062e-05	0.737026	0.645538	38	3.65782	0.0365782	0.101623
7.31636	0.0365502	8.20359e-05	1.02294	1.01821	38	3.66134	0.0366134	0.0743634
6.01622	0.0388104	6.18746e-06	0.0682405	0.484278	39	2.13518	0.0213518	-0.324268
2.22561	0.0221379	2.45257e-05	-0.315054	0.0081368	30	0.0118234	0.00379144	-1.48649
3.09817	0.0300187	5.7912e-05	-0.396259	2.07464	30	0.096302	0.00538252	-1.21895
2.83621	0.0286529	0.00011389	-0.281589	2.44837	30	-0.0290754	0.00747195	-1.29927
3.94463	0.0418761	0.000182297	-0.840697	4.20264	30	-0.242983	0.00951095	-0.959427
4.44061	0.0492518	0.000245957	-1.3351	6.22393	30	-0.484572	0.0112555	-0.807356
7.19277	0.0461524	6.34113e-06	0.105638	0.302202	35	2.57753	0.0257753	0.0364711
7.40527	0.0447375	2.13051e-05	-0.5542	1.10413	35	2.93152	0.0293152	0.101623
7.31636	0.0441821	3.1572e-05	-0.192288	0.0589704	35	2.89815	0.0289815	0.0743634
7.68016	0.0511096	5.18118e-05	-0.483576	1.09584	32	2.5692	0.025692	0.185907
5.93468	0.0359503	8.47718e-05	-0.0357897	0.394101	32	2.33965	0.0233965	-0.349266
7.31636	0.0539897	7.35743e-06	-1.79389	5.99029	32	1.91739	0.0191739	0.0743634
7.68016	0.061229	3.72155e-05	2.60375	12.8827	32	1.55726	0.0162876	0.185907
5.93468	0.0428469	2.96723e-05	-1.8622	6.94218	32	1.65	0.0165	-0.349266
5.84106	0.038988	5.71418e-05	-1.87249	6.71052	32	1.94227	0.0194227	-0.37797
5.65104	0.0379419	9.16868e-05	-1.45665	5.69756	32	1.85685	0.0186829	-0.436231
6.23986	0.0441296	2.77232e-05	0.0229202	0.100985	29	1.8269	0.018269	-0.255697
6.60704	0.0371392	5.24229e-05	0.339895	0.167854	34	2.89311	0.0289311	-0.143119
5.93468	0.0497772	4.17626e-06	-0.656044	0.441229	34	0.956963	0.00956963	-0.349266
5.84106	0.0465351	1.12893e-05	0.107274	1.3471	34	1.18756	0.0118756	-0.37797
5.65104	0.0455255	2.15115e-05	0.71763	1.77941	34	1.09849	0.0111718	-0.436231
5.84106	0.0409521	7.49889e-06	0.512968	-0.0641429	29	1.74585	0.0174585	-0.37797
5.65104	0.0399003	1.67779e-05	-0.000907112	1.32339	29	1.66102	0.0166102	-0.436231
4.91053	0.0424755	2.92836e-05	0.0144889	1.03938	29	0.662981	0.00722829	-0.663277
4.97794	0.0421211	4.96095e-05	0.0649803	0.786627	29	0.765829	0.00847962	-0.642609
7.68016	0.064296	3.96691e-06	-0.681235	0.154605	29	1.25056	0.0125056	0.185907
5.93468	0.0472214	1.30423e-05	-0.891404	1.10424	29	1.21254	0.0121254	-0.349266
5.84106	0.0436914	2.91869e-05	-0.867485	3.01952	29	1.47192	0.0147192	-0.37797
5.65104	0.0421178	4.11409e-05	-1.05124	4.22425	29	1.43926	0.0143926	-0.436231
6.40833	0.0500313	4.18423e-06	-0.674808	0.821369	30	1.4052	0.014052	-0.204043
6.41957	0.0473724	2.78505e-05	1.05968	4.42209	30	1.68234	0.0169241	-0.200596
6.65989	0.0448592	6.20172e-05	-0.245356	0.0680835	30	2.17397	0.0217397	-0.126914
6.42016	0.0448821	8.36599e-05	-0.128324	0.454352	30	1.93194	0.0193345	-0.200418
4.91053	0.0448153	6.06671e-05	-0.599391	2.86749	28	0.428998	0.00660166	-0.663277
6.23986	0.0421973	4.41193e-05	0.454188	0.0519787	31	2.02013	0.0202013	-0.255697
6.65989	0.0426744	6.66805e-05	0.33086	-0.631939	31	2.39245	0.0239245	-0.126914
6.23986	0.0425097	4.45497e-06	0.722651	2.33291	35	1.98889	0.0198889	-0.255697
6.65989	0.0435028	1.41487e-05	0.418493	0.892556	35	2.30961	0.0230961	-0.126914
6.42016	0.0433013	2.36262e-05	0.113754	0.362311	35	2.09003	0.0209003	-0.200418
6.88025	0.0390141	4.1239e-05	0.121306	0.531639	35	2.97884	0.0297884	-0.0593508
4.91053	0.0478327	2.89989e-05	0.879448	2.85446	33	0.127253	0.00406738	-0.663277
4.97794	0.0476624	5.87674e-05	0.789977	1.67849	33	0.211692	0.00606677	-0.642609
6.93126	0.0537886	4.52705e-06	0.221216	-0.510998	32	1.5524	0.015524	-0.0437109
6.40833	0.0493282	1.30697e-05	0.366567	0.227091	32	1.47551	0.0147551	-0.204043
6.41957	0.04573	2.86608e-05	0.353882	0.275679	32	1.84657	0.0184657	-0.200596
8.09108	0.0589524	6.55372e-06	-0.230895	0.411237	32	2.19584	0.0219584	0.311896
6.93126	0.0487661	2.60511e-05	0.372172	1.38002	32	2.05465	0.0205465	-0.0437109
6.40833	0.0435304	3.59516e-05	0.992212	1.56478	32	2.05529	0.0205529	-0.204043
6.41957	0.0389599	7.51991e-05	0.801142	2.6176	32	2.52358	0.0253421	-0.200596
6.23986	0.0341487	9.20131e-05	0.934458	2.27384	31	2.82499	0.0282777	-0.255697
6.41957	0.0448703	1.39439e-05	-3.62315	17.8367	34	1.93254	0.0193254	-0.200596
6.23986	0.0408435	1.09298e-05	-0.126816	-0.4735	34	2.15551	0.0215551	-0.255697
6.65989	0.0410151	1.99184e-05	-0.259954	-0.263619	34	2.55838	0.0255838	-0.126914
6.42016	0.0407104	2.89341e-05	-0.0144049	-0.382384	34	2.34911	0.0234911	-0.200418
6.88025	0.0370689	5.08478e-05	-0.061226	-0.528641	34	3.17336	0.0317336	-0.0593508
5.26697	0.0292203	1.21599e-05	-0.293715	0.233519	34	2.34494	0.0234494	-0.553989
6.37515	0.0336495	2.99735e-05	-0.669175	1.4796	34	3.0102	0.030102	-0.214216
7.01179	0.0348744	5.64739e-05	-0.283196	1.15192	34	3.52435	0.0352435	-0.0190202
8.09108	0.0418651	8.71889e-05	-0.30017	0.492416	34	3.90457	0.0390457	0.311896
6.93126	0.0303107	0.000100989	-0.408739	0.350763	34	3.90019	0.0390019	-0.0437109
6.37515	0.0325401	7.89567e-06	0.873049	0.939098	30	3.12114	0.0312114	-0.214216
7.01179	0.0334984	1.99815e-05	-0.849152	1.72266	30	3.66194	0.0366194	-0.0190202
8.09108	0.0402753	3.47072e-05	-1.00174	1.63976	30	4.06355	0.0406355	0.311896
6.93126	0.0290695	4.7003e-05	-0.979024	1.62022	30	4.0243	0.040243	-0.0437109
6.40833	0.0234334	6.05684e-05	-1.21547	2.15867	30	4.06499	0.0406499	-0.204043
6.37515	0.0433717	0.000121177	-0.105403	-0.0721448	34	2.03798	0.0205347	-0.214216
3.43097	0.0250707	1.19072e-05	-0.905323	3.39504	35	0.923896	0.00923896	-1.11692
2.55385	0.015751	2.95723e-05	-0.461545	1.52265	35	0.978753	0.00985984	-1.38585
3.92868	0.0354204	6.15195e-05	-0.241065	0.7542	35	0.386641	0.00682541	-0.964317
5.26697	0.0372592	8.25219e-05	-0.18683	0.462078	35	1.54105	0.0158055	-0.553989
6.93126	0.0419801	3.43571e-05	-0.887152	1.69554	33	2.73324	0.0273324	-0.0437109
7.50592	0.050344	6.58287e-05	0.687143	-0.333342	24	2.47152	0.0247152	0.132483
7.01179	0.0458078	9.39846e-06	-1.17578	5.00725	34	2.431	0.02431	-0.0190202
8.09108	0.0529995	2.33982e-05	-1.10859	2.19599	34	2.79113	0.0279113	0.311896
6.40833	0.0374703	5.3984e-05	-0.994605	1.7732	34	2.6613	0.026613	-0.204043
6.41957	0.0329808	8.71884e-05	-0.750634	1.0481	34	3.12149	0.0312149	-0.200596
7.68016	0.0439445	3.83309e-05	-1.44917	4.19212	34	3.28571	0.0328571	0.185907
5.93468	0.026729	6.3863e-05	-1.6803	4.5497	34	3.26179	0.0326179	-0.349266
5.31594	0.042458	1.45576e-05	-0.853631	0.99949	33	1.07014	0.0107014	-0.538977
7.19277	0.0440459	3.14285e-05	-1.15934	2.90761	33	2.78819	0.0278819	0.0364711
7.40527	0.0425935	6.64887e-05	-0.878189	3.08702	33	3.14592	0.0314592	0.101623
7.31636	0.0413504	0.000111128	-0.558461	3.90645	33	3.18132	0.0318132	0.0743634
2.55385	0.0135964	1.27587e-05	2.5059	9.76254	35	1.19422	0.012147	-1.38585
3.92868	0.0311744	3.81528e-05	0.0616088	2.56755	35	0.811242	0.00886721	-0.964317
5.26697	0.0323602	5.63574e-05	-0.499638	2.01821	35	2.03095	0.0203095	-0.553989
6.37515	0.0367378	8.23265e-05	-0.994358	3.61444	35	2.70137	0.0270137	-0.214216
7.01179	0.0389609	0.000117802	-1.18974	4.2166	35	3.11569	0.0311569	-0.0190202
5.65104	0.0399231	6.23297e-06	-1.0108	1.20279	27	1.65873	0.0165873	-0.436231
4.91053	0.0430201	2.11527e-05	-1.38194	2.89959	27	0.608515	0.00613502	-0.663277
4.97794	0.0431113	5.65006e-05	-1.00229	1.87803	27	0.666806	0.00756886	-0.642609
6.41281	0.0399571	0.000141167	-1.42154	3.68841	27	2.4171	0.024171	-0.20267
5.84106	0.0225978	0.00010178	-1.5315	3.7306	32	3.58129	0.0358129	-0.37797
3.92868	0.0570795	8.48798e-05	-0.381482	0.514311	34	-1.77927	0.0182312	-0.964317
5.26697	0.0597323	9.86735e-05	-0.151336	-0.428149	34	-0.706262	0.0100654	-0.553989
7.40527	0.038617	1.46605e-05	-1.54256	6.0349	35	3.54357	0.0354357	0.101623
7.31636	0.0372804	2.39233e-05	-1.16514	2.69967	35	3.58832	0.0358832	0.0743634
2.55385	0.0367668	6.21538e-05	-0.325836	1.067	35	-1.12283	0.0119004	-1.38585
2.32638	0.0291492	1.29948e-05	0.161952	0.0332205	36	-0.588544	0.0059774	-1.45559
3.43097	0.0442562	3.10553e-05	-0.1	0.825232	36	-0.994648	0.0102389	-1.11692
4.91053	0.0457739	4.9498e-06	0.708073	0.412513	28	0.333139	0.00355368	-0.663277
4.97794	0.0455883	1.43652e-05	0.924543	1.25471	28	0.419109	0.0050049	-0.642609
6.41281	0.0409297	4.74472e-05	0.340481	-0.323715	28	2.31984	0.0231984	-0.20267
3.92868	0.0299965	1.8298e-05	-0.190858	3.82782	37	0.929025	0.00943464	-0.964317
5.26697	0.0297311	4.88482e-05	-1.15702	2.05092	37	2.29386	0.0229386	-0.553989
6.37515	0.0337205	9.69313e-05	-1.3364	2.5197	37	3.0031	0.030031	-0.214216
7.01179	0.0345247	0.000158261	-1.42955	2.24623	37	3.55932	0.0355932	-0.0190202
8.09108	0.0423744	0.000190676	-1.28878	2.17056	37	3.85364	0.0385364	0.311896
7.68016	0.0468572	0.000120179	-1.75195	3.49947	30	2.99444	0.0299444	0.185907
3.92868	0.0435353	0.000179145	-0.635366	0.881532	33	-0.424851	0.0110726	-0.964317
1.49057	0.00846132	2.26135e-05	-0.734631	1.60193	34	0.644433	0.00671952	-1.71185
2.32638	0.0160501	5.72661e-05	-1.06942	1.58682	34	0.72137	0.007786	-1.45559
3.43097	0.0310098	0.000105689	-0.787669	0.883129	34	0.329992	0.00797874	-1.11692
2.55385	0.0228084	0.00012878	-0.560805	1.03691	33	0.273008	0.00862338	-1.38585
3.40828	0.0352027	2.21884e-05	0.657592	-0.477522	13	-0.11199	0.00370274	-1.12387
2.22561	0.0282121	5.9739e-05	0.465298	0.187759	13	-0.595598	0.00746583	-1.48649
3.09817	0.0398288	8.62654e-05	-0.0695075	0.298021	13	-0.884708	0.0104359	-1.21895
2.83621	0.0411343	9.75473e-05	0.0133774	-0.50237	13	-1.27722	0.0136063	-1.29927
3.94463	0.0562763	0.000133866	-0.466594	-0.553086	12	-1.683	0.0177239	-0.959427
1.83236	-0.0012548	1.71767e-05	0.22071	-0.0718327	29	1.95784	0.0195784	-1.60706
1.49057	0.00650523	5.86418e-05	0.375914	-0.556687	29	0.840042	0.00972201	-1.71185
2.32638	0.0137119	0.000104871	0.0366254	-0.406556	29	0.955185	0.0117105	-1.45559
3.43097	0.0299522	0.000148536	0.158162	-0.502993	28	0.435748	0.0108057	-1.11692
2.55385	0.0229986	0.000187674	0.0932845	-0.516849	28	0.253994	0.0112202	-1.38585
0.954074	0.0171591	4.49328e-06	0.43097	0.0351797	33	-0.761839	0.00761839	-1.87635
1.83236	0.0167837	1.45844e-05	0.808004	2.03174	33	0.153989	0.00313923	-1.60706
1.49057	0.0322527	2.79536e-05	0.124927	1.65906	33	-1.7347	0.017347	-1.71185
2.32638	0.0422632	5.17668e-05	-0.239351	0.958133	33	-1.89994	0.019065	-1.45559
3.43097	0.058414	8.78866e-05	-0.813806	1.27657	33	-2.41043	0.0243847	-1.11692
1.49057	0.0500758	0.00011623	0.329403	1.39235	32	-3.51701	0.0351701	-1.71185
1.8324	0.027174	9.02269e-06	-0.21611	0.683315	33	-0.885002	0.00885002	-1.60705
0.954074	0.0316205	2.62702e-05	0.451522	1.60429	33	-2.20797	0.0220797	-1.87635
1.83236	0.0321073	4.73079e-05	0.239169	0.179263	33	-1.37837	0.013844	-1.60706
1.49057	0.0486385	5.74474e-05	-0.0509421	-0.932644	33	-3.37329	0.0337329	-1.71185
2.32638	0.0592473	7.4384e-05	-0.282512	-1.05571	33	-3.59835	0.0359835	-1.45559
2.82069	0.0269793	6.75809e-06	-1.11962	2.92946	33	0.122754	0.00217323	-1.30403
1.8324	0.0240944	1.95743e-05	-0.967815	2.22033	33	-0.577036	0.00641597	-1.60705
0.954074	0.0309239	4.70247e-05	-0.166412	0.832365	33	-2.13832	0.0213832	-1.87635
1.83236	0.0332346	8.94176e-05	0.653857	2.67421	33	-1.49109	0.0153422	-1.60706
2.82069	0.0406497	8.1638e-06	0.397204	-0.072034	33	-1.24428	0.0124428	-1.30403
1.8324	0.0415642	1.84995e-05	1.29544	3.3085	33	-2.32402	0.0232402	-1.60705
0.954074	0.0490188	1.77631e-05	0.157996	-0.547688	33	-3.9478	0.039478	-1.87635
1.83236	0.0510028	3.66552e-05	-0.152459	-0.2223	33	-3.26792	0.0326792	-1.60706
5.63462	0.0521382	6.92924e-06	0.817661	0.886458	34	0.420798	0.00442271	-0.441268
6.83648	0.0630912	3.77457e-06	0.450778	-0.188847	31	0.52736	0.0052736	-0.0727705
5.63462	0.053949	1.13468e-05	1.3166	2.68171	31	0.239714	0.00344586	-0.441268
2.82069	0.0419918	1.33996e-05	0.332731	0.21996	31	-1.37849	0.0137849	-1.30403
1.8324	0.0421326	2.42425e-05	0.687526	0.356356	31	-2.38086	0.0238086	-1.60705
0.954074	0.0497656	3.68742e-05	0.799235	0.386599	30	-4.02248	0.0402248	-1.87635
6.19122	0.030977	0.000100008	-0.562677	-0.201082	26	3.09351	0.0309351	-0.270612
1.8324	0.0341929	0.000346013	3.06973	13.0476	31	-1.58688	0.0165224	-1.60705
8.48399	0.0618612	1.24034e-05	2.28808	9.32813	33	2.29787	0.0229787	0.432363
6.83648	0.0543592	4.26316e-05	3.48622	16.5667	33	1.40056	0.0150461	-0.0727705
5.63462	0.0446433	0.000100723	3.55787	16.7791	33	1.17028	0.0139072	-0.441268
2.82069	0.0330031	0.000192301	3.34119	15.5173	33	-0.479619	0.00829039	-1.30403
6.19122	0.0375777	2.10908e-05	0.110105	-0.844087	39	2.43344	0.0243344	-0.270612
6.41281	0.0291917	1.84023e-05	0.769297	2.58567	48	3.49364	0.0349364	-0.20267
5.85813	0.0371309	4.45047e-06	0.3935	-0.367596	35	2.14504	0.0214504	-0.372738
6.19122	0.0348753	1.22013e-05	-0.107867	0.284863	35	2.70369	0.0270369	-0.270612
6.77127	0.0358995	2.94231e-05	-0.368667	0.797734	35	3.18132	0.0318132	-0.0927637
6.59363	0.0318409	5.62781e-05	-0.681688	1.96879	35	3.40955	0.0340955	-0.147228
5.92677	0.0258556	8.66098e-05	-0.69774	1.97909	35	3.34121	0.0334121	-0.351691
5.33305	0.0241125	3.52336e-05	0.537208	-0.195728	33	2.9218	0.029218	-0.533729
5.85813	0.0401321	1.17844e-05	0.256731	-0.363579	40	1.84492	0.0184492	-0.372738
11.7392	0.0249386	9.2069e-05	-0.122785	0.0320877	29	9.24532	0.0924532	1.43042
7.50592	0.0583646	8.41333e-06	0.302539	0.472708	30	1.66945	0.0166945	0.132483
7.06855	0.0547618	1.90026e-05	-0.0637406	0.155455	30	1.59237	0.0159237	-0.00161695
5.85813	0.0338103	5.52003e-05	-0.173005	-0.333115	30	2.4771	0.024771	-0.372738
5.47458	0.0316432	9.14873e-05	-0.120533	1.82954	28	2.31026	0.0231026	-0.490336
5.23327	0.032126	5.96947e-05	0.851719	0.424518	33	2.02067	0.0202067	-0.564322
5.33305	0.0318575	5.26141e-05	1.50625	2.96053	34	2.1473	0.0215136	-0.533729
4.85507	0.0270735	6.55977e-05	1.43909	2.45811	33	2.14772	0.0217346	-0.680279
6.59363	0.0426619	1.94997e-05	0.852478	2.49079	35	2.32745	0.0232745	-0.147228
5.92677	0.0376386	3.9557e-05	1.63259	4.98551	35	2.16292	0.0217585	-0.351691
6.77127	0.0453073	1.04695e-05	-0.147287	1.19235	34	2.24054	0.0224054	-0.0927637
6.77127	0.0380843	3.96683e-05	0.1261	-0.444489	39	2.96284	0.0296284	-0.0927637
6.59363	0.033746	6.60195e-05	0.0391169	0.286071	38	3.21904	0.0321904	-0.147228
5.92677	0.046558	6.84444e-06	0.532937	3.46912	36	1.27097	0.0127097	-0.351691
5.33305	0.0400184	1.70002e-05	0.175261	3.07533	36	1.33121	0.0133121	-0.533729
4.85507	0.0348955	4.40536e-05	-0.868949	3.33274	36	1.36553	0.0138158	-0.680279
5.23327	0.0328776	5.023e-05	-0.75408	2.82119	36	1.94552	0.0194552	-0.564322
5.70918	0.0327326	6.91521e-05	-0.706737	3.47074	36	2.43592	0.0243592	-0.418407
7.06855	0.0588374	8.57758e-06	-0.054413	0.356163	39	1.18481	0.0118481	-0.00161695
5.85813	0.0362567	4.15974e-05	-0.419783	1.74353	39	2.23246	0.0223246	-0.372738
6.19122	0.0330478	6.72256e-05	-0.0259822	2.22232	39	2.88643	0.0288643	-0.270612
6.77127	0.033615	0.000105841	0.18508	2.66293	39	3.40977	0.0340977	-0.0927637
5.47458	0.0396246	5.30121e-06	-0.39944	0.713451	31	1.51212	0.0151212	-0.490336
8.79376	0.0381478	1.80182e-05	-0.210866	0.588137	31	4.97898	0.0497898	0.527342
9.27382	0.0304998	3.18072e-05	-0.316527	0.691757	31	6.22384	0.0622384	0.674531
10.0966	0.0256503	5.5867e-05	0.192025	0.23981	31	7.53158	0.0753158	0.926804
4.85507	0.0354256	7.00851e-06	2.03506	6.29585	28	1.31251	0.0131251	-0.680279
5.23327	0.0320006	3.56148e-05	2.14628	9.52434	28	2.03321	0.0205678	-0.564322
5.70918	0.0320014	6.15459e-05	2.51495	9.57483	28	2.50904	0.0255541	-0.418407
5.47458	0.031474	8.2636e-05	2.54755	9.53814	28	2.32717	0.0242265	-0.490336
8.79376	0.0308502	8.41718e-05	1.26507	4.19586	28	5.70874	0.0570874	0.527342
11.7392	0.0783897	6.76151e-06	-0.313783	-0.725134	32	3.9002	0.039002	1.43042
8.48399	0.0464736	1.91884e-05	-0.8055	0.155892	32	3.83663	0.0383663	0.432363
6.83648	0.0367482	3.36767e-05	-0.67096	-0.0881775	32	3.16166	0.0316166	-0.0727705
5.63462	0.0254712	5.50174e-05	-0.75462	0.346572	32	3.0875	0.030875	-0.441268
6.19122	0.0379163	5.64275e-06	0.682095	-0.232498	36	2.39958	0.0239958	-0.270612
6.77127	0.0392836	1.19039e-05	-0.0510823	-0.474128	36	2.84291	0.0284291	-0.0927637
6.59363	0.0354688	1.95294e-05	0.195458	-0.766682	36	3.04675	0.0304675	-0.147228
5.92677	0.0300859	3.22069e-05	0.49469	-0.528475	36	2.91818	0.0291818	-0.351691
7.50592	0.038686	2.22412e-05	0.474027	0.0417779	46	3.63732	0.0363732	0.132483
7.06855	0.0374644	3.79576e-05	0.460759	-0.22136	46	3.32211	0.0332211	-0.00161695
6.59363	0.0479133	6.69566e-06	-0.909484	5.28715	34	1.8023	0.018023	-0.147228
5.92677	0.0432349	1.72737e-05	0.891201	2.76252	34	1.60329	0.0160329	-0.351691
5.33305	0.0377568	2.71675e-05	0.968575	1.45546	34	1.55737	0.0155737	-0.533729
4.85507	0.0335699	4.1232e-05	1.09269	1.57071	34	1.49808	0.0151508	-0.680279
5.70918	0.0330737	1.1599e-05	1.2924	4.53497	31	2.40181	0.0240181	-0.418407
5.47458	0.0299287	3.136e-05	-1.02981	3.22776	31	2.48171	0.0248171	-0.490336
8.79376	0.027032	6.43329e-05	-1.73687	5.64113	31	6.09056	0.0609056	0.527342
9.27382	0.0190412	0.00011782	-1.87905	6.47246	31	7.3697	0.073697	0.674531
10.0966	0.013071	0.000168107	-1.57737	5.27367	31	8.78952	0.0878952	0.926804
4.97794	0.042272	7.85324e-06	-0.804611	6.56763	48	0.750737	0.00756026	-0.642609
6.41281	0.0383321	3.37942e-05	0.0619802	0.45171	48	2.5796	0.025796	-0.20267
7.50592	0.0485757	5.64001e-05	-0.0851316	0.153159	48	2.64834	0.0264834	0.132483
7.06855	0.0471726	9.26839e-05	-0.381936	0.746612	48	2.35129	0.0235129	-0.00161695
2.82069	0.0125794	8.82487e-05	-0.770198	0.198173	30	1.56274	0.0156395	-1.30403
6.41281	0.0291684	6.20889e-06	-1.00239	2.34604	44	3.49597	0.0349597	-0.20267
7.50592	0.0371747	1.9992e-05	-1.4466	4.37513	44	3.78845	0.0378845	0.132483
7.06855	0.0345655	3.93919e-05	-1.92764	8.53143	44	3.612	0.03612	-0.00161695
5.85813	0.0140183	0.000105875	-2.02857	9.31327	44	4.4563	0.044563	-0.372738
4.94138	0.0411722	1.05645e-05	1.30797	3.89057	14	0.82416	0.0083076	-0.653816
4.57407	0.040653	4.0188e-05	0.689183	1.17104	14	0.508772	0.0068053	-0.766436
3.40828	0.044514	6.54397e-05	0.783057	1.24856	14	-1.04312	0.0109104	-1.12387
2.22561	0.0417345	8.13197e-05	0.777638	1.60542	14	-1.94784	0.0194784	-1.48649
3.09817	0.0571339	0.000115548	0.220829	1.19727	14	-2.61522	0.0261522	-1.21895
4.57407	0.0466299	1.8811e-05	-1.13548	1.93901	9	-0.0889192	0.00317328	-0.766436
3.40828	0.0495222	4.07528e-05	-0.154186	-1.35708	9	-1.54394	0.0154394	-1.12387
2.22561	0.0443591	5.90573e-05	-0.164906	-1.44473	9	-2.2103	0.022103	-1.48649
3.09817	0.0575713	0.000154771	-0.888754	0.679571	9	-2.65895	0.0265895	-1.21895
2.83621	0.0602121	0.000232808	-0.942563	1.03079	9	-3.18499	0.0318499	-1.29927
6.55834	0.0480799	0.000238851	-1.98112	4.17692	26	1.75036	0.0175036	-0.158048
5.33305	0.0408269	9.4124e-06	1.4359	6.60216	31	1.25036	0.0125036	-0.533729
4.85507	0.0348029	2.57286e-05	0.958837	2.71389	31	1.37478	0.0139342	-0.680279
5.23327	0.0312256	4.27019e-05	0.300231	0.231393	31	2.11071	0.0211071	-0.564322
5.70918	0.0309312	7.25769e-05	0.11102	0.553498	31	2.61605	0.0261605	-0.418407
5.23327	0.0318631	5.20211e-06	-0.271732	0.861614	28	2.04696	0.0204696	-0.564322
5.70918	0.0325591	1.67085e-05	0.0610463	-0.702597	28	2.45327	0.0245327	-0.418407
5.47458	0.031194	3.50633e-05	0.165824	-0.416399	28	2.35518	0.0235518	-0.490336
8.79376	0.0306644	5.59396e-05	0.195859	-0.295591	28	5.72732	0.0572732	0.527342
9.27382	0.0250035	7.59193e-05	0.0569719	-0.193444	28	6.77347	0.0677347	0.674531
4.94138	0.0416226	0.00010695	0.908704	1.35324	16	0.77913	0.0103948	-0.653816
8.12543	0.0638682	2.4988e-05	1.91884	6.80396	28	1.73861	0.0174901	0.322428
4.74344	0.0383882	5.10845e-05	-0.357604	1.86603	28	0.904623	0.00978591	-0.714506
5.40481	0.0454542	0.000103747	-1.03785	2.18039	28	0.859391	0.00974949	-0.511726
6.37209	0.0453834	0.000160878	-1.75392	3.93923	28	1.83375	0.0185288	-0.215154
9.78137	0.0678767	0.000114669	0.295288	3.67323	15	2.9937	0.029937	0.830148
8.07173	0.0580624	7.33814e-05	1.83989	4.79451	15	2.26549	0.0229906	0.305964
7.62731	0.0555907	0.000141582	1.6778	4.33897	15	2.06824	0.0225003	0.169702
6.95605	0.0528468	0.000184372	1.13455	2.68755	15	1.67138	0.0193057	-0.0361092
6.3399	0.0383443	0.000450567	-0.00586805	3.06235	15	2.50547	0.028411	-0.225024
8.07173	0.0592983	1.09736e-05	-0.221033	-0.549833	17	2.1419	0.021419	0.305964
7.62731	0.0565544	4.19289e-05	0.848186	1.26329	17	1.97187	0.0197187	0.169702
6.95605	0.0534692	4.80427e-05	0.370226	0.102353	17	1.60913	0.0160913	-0.0361092
6.3399	0.0422645	6.86859e-05	0.857496	1.84492	17	2.11345	0.0212219	-0.225024
6.3399	0.0440901	9.47119e-06	0.482815	-0.234758	15	1.93089	0.0193089	-0.225024
4.94138	0.0423813	5.0053e-05	0.612308	1.67359	15	0.703254	0.00840311	-0.653816
4.57407	0.0423525	0.000109865	0.754363	1.9512	15	0.33882	0.00797997	-0.766436
3.40828	0.0455187	0.000136447	-0.0954096	0.101354	15	-1.14359	0.013452	-1.12387
2.22561	0.0442794	0.000264805	0.919889	2.86241	15	-2.20233	0.0228148	-1.48649
8.5325	0.0712575	8.32732e-05	0.315251	-0.47341	22	1.40675	0.0145959	0.447239
4.8999	0.0261363	0.000126751	-2.5194	8.36465	42	2.28626	0.0228626	-0.666536
3.89963	0.0345964	0.000307718	-1.53565	2.36176	42	0.439992	0.0118549	-0.973224
6.06324	0.055462	0.000679391	-1.69365	3.02668	42	0.517035	0.0168656	-0.309851
7.426	0.0577713	0.000992147	-1.54373	2.55296	42	1.64887	0.0222438	0.10798
8.79537	0.0647588	0.0012948	-1.78697	3.0888	42	2.31949	0.0263419	0.527834
11.4742	0.085202	1.22999e-05	0.79208	1.54262	36	2.95397	0.0295397	1.34917
11.3847	0.0768142	3.64304e-05	-0.354805	0.100631	36	3.70325	0.0370325	1.32173
10.0467	0.0713519	7.40952e-05	-0.815788	1.02909	36	2.91149	0.0291149	0.911493
9.33858	0.0741388	0.000120089	-1.36791	3.75472	36	1.9247	0.019247	0.694385
7.87021	0.0615752	0.000340254	-1.94368	5.07121	36	1.7127	0.0177733	0.244178
8.52327	0.0642429	2.16587e-05	1.37938	4.49794	18	2.09898	0.0209898	0.444408
9.78137	0.0660435	3.72416e-05	-0.702459	1.46991	18	3.17702	0.0317702	0.830148
8.07173	0.0536474	7.44211e-05	1.16423	1.32312	18	2.70699	0.0270699	0.305964
7.62731	0.0478734	5.45642e-05	0.0912369	0.0379536	18	2.83997	0.0283997	0.169702
6.95605	0.0446435	0.000125802	-0.0698198	0.0319214	18	2.4917	0.024917	-0.0361092
8.5325	0.0677835	9.76612e-05	-0.056353	-0.421079	27	1.75415	0.0178818	0.447239
8.12543	0.0698853	0.000133074	0.131333	0.0544321	27	1.1369	0.0131244	0.322428
8.04936	0.0336656	0.000471768	-1.69999	2.67504	21	4.6828	0.046828	0.299105
6.95605	0.0566845	9.21063e-06	1.46479	2.01698	14	1.2876	0.012876	-0.0361092
6.3399	0.0458992	2.19196e-05	0.96075	-0.202153	14	1.74998	0.0174998	-0.225024
4.94138	0.0469884	4.03319e-05	0.444109	-1.30752	14	0.242546	0.00602789	-0.653816
4.57407	0.0440855	0.000383426	-2.51526	7.93219	14	0.165527	0.0116086	-0.766436
3.40828	0.0536952	0.000171992	0.919433	0.908244	14	-1.96124	0.0196124	-1.12387
8.04936	0.0439894	3.32951e-05	0.470444	0.249868	18	3.65042	0.0365042	0.299105
8.58821	0.0417775	6.85851e-05	0.641094	0.597425	18	4.41046	0.0441046	0.464319
8.52327	0.0375767	0.000130028	0.125977	-0.146429	18	4.7656	0.047656	0.444408
9.78137	0.0399279	0.00023895	0.140924	0.537129	18	5.78858	0.0578858	0.830148
8.07173	0.0252507	0.000272143	-0.385093	1.94375	18	5.54666	0.0554666	0.305964
7.87021	0.0623973	2.61513e-05	0.561363	0.626303	31	1.63048	0.0163048	0.244178
5.67957	0.0508111	5.76223e-05	0.03879	0.48573	31	0.598469	0.00780708	-0.427483
5.80623	0.0536949	0.000119713	-0.85531	1.68189	31	0.436737	0.00824929	-0.388652
8.59694	0.0579442	0.00022265	-1.9247	5.60395	31	2.80252	0.0280252	0.466994
7.76984	0.0587509	0.000405225	-3.1558	13.3847	31	1.89475	0.0194085	0.213402
6.37209	0.0345873	2.77329e-05	2.53548	9.83399	22	2.91336	0.0291336	-0.215154
6.55834	0.0365135	4.50389e-05	-0.89842	1.74716	22	2.907	0.02907	-0.158048
7.72186	0.0451968	0.000102531	-1.71712	3.41445	22	3.20218	0.0320218	0.198693
7.41381	0.0459616	0.000218494	-1.68586	3.23862	22	2.81765	0.0281765	0.104242
5.80623	0.0494732	7.50376e-06	-0.636525	0.212625	29	0.858901	0.00858901	-0.388652
8.59694	0.0560776	3.80036e-05	0.708404	5.57847	29	2.98918	0.0298918	0.466994
7.76984	0.0573214	5.61267e-05	0.0861797	0.29192	29	2.0377	0.020377	0.213402
9.27382	0.0380892	3.49878e-06	1.14459	2.14713	35	5.46491	0.0546491	0.674531
10.0966	0.0348481	1.81092e-05	-0.0710842	2.75191	35	6.61181	0.0661181	0.926804
11.7392	0.0340833	2.01469e-05	0.119019	2.3914	35	8.33084	0.0833084	1.43042
8.48399	0.00256369	3.22329e-05	0.140607	2.1277	35	8.22762	0.0822762	0.432363
6.83648	-0.00727071	5.33459e-05	0.049462	2.32087	35	7.56355	0.0756355	-0.0727705
5.67957	0.0485456	1.95866e-05	0.427515	2.46901	24	0.825015	0.00862723	-0.427483
5.80623	0.0523276	1.8569e-05	-0.324201	0.321287	24	0.573463	0.00602282	-0.388652
8.59694	0.059316	3.83545e-05	0.93325	0.825823	24	2.66533	0.0266533	0.466994
7.76984	0.0593318	7.35918e-05	-0.9036	4.26515	24	1.83665	0.0183665	0.213402
10.0467	0.0745059	2.09296e-05	1.66846	4.22336	35	2.59609	0.0259609	0.911493
9.33858	0.0752664	4.24087e-05	2.0761	7.11386	35	1.81194	0.0185773	0.694385
7.87021	0.0648287	6.84772e-05	1.05041	2.64094	35	1.38734	0.0149417	0.244178
5.67957	0.0543001	0.000143978	-0.971567	4.05619	35	0.249561	0.00799614	-0.427483
5.80623	0.058151	0.000369538	-2.08323	6.4448	35	0	0.0121821	-0.388652
7.41381	0.0557476	1.43896e-05	0.729655	-0.219877	20	1.83905	0.0183905	0.104242
8.04936	0.042888	4.65604e-05	0.333363	-0.849759	20	3.76056	0.0376056	0.299105
8.58821	0.0421653	8.56446e-05	0.334777	-0.61619	20	4.37168	0.0437168	0.464319
8.52327	0.038234	0.000143113	0.350066	0.185296	20	4.69987	0.0469987	0.444408
9.78137	0.0401103	0.000169322	-0.471605	0.515198	20	5.77034	0.0577034	0.830148
4.74344	0.0369275	1.52634e-05	-0.459856	0.303418	24	1.05069	0.0105069	-0.714506
5.40481	0.0399815	4.80288e-05	-0.348336	0.664312	24	1.40667	0.0140829	-0.511726
6.37209	0.0379257	0.000104407	-0.0813603	-0.55013	24	2.57952	0.0257952	-0.215154
6.55834	0.0417011	0.000212105	0.0647259	-0.453064	24	2.38823	0.0242956	-0.158048
7.72186	0.0454932	0.000423823	-0.864142	1.52954	24	3.17254	0.0319206	0.198693
5.40481	0.0419855	7.1628e-06	-0.882976	0.532926	24	1.20627	0.0120627	-0.511726
6.37209	0.0387526	3.40675e-05	-0.499868	0.59292	24	2.49683	0.0249683	-0.215154
6.55834	0.0409237	6.53626e-05	-0.614095	1.59944	24	2.46597	0.0246597	-0.158048
7.72186	0.049515	0.00014034	-0.416357	2.39308	24	2.77036	0.0277036	0.198693
7.41381	0.0494158	0.000229543	-0.661771	3.57009	24	2.47223	0.0257037	0.104242
8.59694	0.0437343	1.10912e-05	0.0573036	0.437165	31	4.22351	0.0422351	0.466994
7.76984	0.044226	3.38966e-05	-0.046844	1.14421	31	3.34724	0.0334724	0.213402
8.12543	0.05411	0.000126871	-0.422154	0.493872	31	2.71444	0.0271444	0.322428
7.62731	0.0618686	1.99284e-05	2.66209	8.56676	16	1.44045	0.0144505	0.169702
7.426	0.0932161	0.00118051	-1.49785	5.65134	30	-1.8956	0.031487	0.10798
7.72186	0.0594879	1.78586e-05	1.12412	2.09609	22	1.77307	0.0177307	0.198693
7.41381	0.0628059	0.000115721	2.60611	7.255	22	1.13322	0.0147095	0.104242
8.04936	0.054646	0.000111633	1.85573	3.86686	22	2.58476	0.0264831	0.299105
8.58821	0.0567577	0.000112144	1.1342	2.22256	22	2.91244	0.0291747	0.464319
10.0966	0.0675594	3.72581e-06	-0.121165	-1.19517	35	3.34068	0.0334068	0.926804
11.7392	0.0676841	1.41172e-05	-0.640322	1.49702	35	4.97076	0.0497076	1.43042
8.48399	0.0364947	1.92856e-05	0.0619371	-0.540595	35	4.83452	0.0483452	0.432363
6.83648	0.0272744	3.28791e-05	-0.0529763	-0.629795	35	4.10904	0.0410904	-0.0727705
5.63462	0.0164892	5.38054e-05	-0.0871905	-0.590832	35	3.9857	0.039857	-0.441268
3.89963	0.0395993	2.34365e-05	-1.24223	3.81441	40	-0.0603036	0.00359309	-0.973224
6.06324	0.0581617	9.95969e-05	-1.00416	5.75628	40	0.24707	0.00666255	-0.309851
7.426	0.0616673	0.000279521	-0.235358	2.19561	40	1.25927	0.0159431	0.10798
8.79537	0.068262	0.000434108	-0.12151	3.99726	40	1.96917	0.0225286	0.527834
10.6633	0.0896398	0.000704792	0.0272672	4.14917	40	1.69929	0.0220391	1.10054
4.74344	0.0296843	0.000213589	-0.261262	-0.160436	30	1.77501	0.0188363	-0.714506
7.76984	0.0429592	2.74015e-05	2.2167	6.54044	25	3.47391	0.0347391	0.213402
8.5325	0.0497366	4.54039e-05	1.2193	3.27317	25	3.55884	0.0355884	0.447239
8.12543	0.0489518	6.49676e-05	0.23445	0.512539	25	3.23025	0.0323025	0.322428
4.74344	0.0254963	6.76093e-05	-0.197481	-0.11969	25	2.19381	0.0219381	-0.714506
5.40481	0.0324969	7.84402e-05	-0.493229	0.245806	25	2.15512	0.0215512	-0.511726
8.5325	0.05338	7.45895e-05	-0.483373	0.596733	30	3.1945	0.031945	0.447239
8.58821	0.0519667	0.000115872	3.73597	15.2499	19	3.39154	0.0348136	0.464319
8.52327	0.0451226	2.92649e-05	-0.0845694	0.771727	19	4.01101	0.0401101	0.444408
9.78137	0.0472001	5.52635e-05	-1.0177	2.78556	19	5.06137	0.0506137	0.830148
8.07173	0.0310398	0.000101271	-1.54039	4.38913	19	4.96775	0.0496775	0.305964
7.62731	0.0270436	0.00017007	-1.81843	5.57407	19	4.92295	0.0492295	0.169702
8.52327	0.0534601	0.000104035	-0.232643	1.03788	21	3.17726	0.0317726	0.444408
10.6633	0.0818649	2.84373e-05	-0.758045	0.52302	32	2.47678	0.0247678	1.10054
11.4742	0.0803172	5.23479e-05	-0.0824916	-0.649798	32	3.44245	0.0344245	1.34917
11.3847	0.0709786	9.36455e-05	-0.618001	0.572168	32	4.28682	0.0428682	1.32173
10.0467	0.0649418	0.000164494	-1.13299	2.08842	32	3.5525	0.035525	0.911493
9.33858	0.0642574	0.000434324	-2.39179	7.66782	32	2.91284	0.0291284	0.694385
5.77577	0.0461237	8.17127e-05	-0.982372	3.75573	34	1.1634	0.0125161	-0.397989
4.8999	0.0438831	0.00025815	-0.714245	2.22313	34	0.511587	0.0115192	-0.666536
3.89963	0.0583466	0.000572203	-1.10461	2.97745	34	-1.93503	0.0274342	-0.973224
6.06324	0.083122	0.000923033	-1.24044	3.33854	34	-2.24897	0.032889	-0.309851
6.06324	0.0457982	4.91645e-05	-2.29014	9.50993	37	1.48341	0.0148341	-0.309851
7.426	0.0484791	0.000103387	-1.25067	2.7317	37	2.57809	0.0257809	0.10798
8.79537	0.0549318	0.00020122	-1.46474	3.26588	37	3.30219	0.0330219	0.527834
10.6633	0.0755734	0.00039438	-1.52356	2.88834	37	3.10593	0.0310593	1.10054
11.4742	0.0747342	0.000615698	-1.59401	2.80019	37	4.00075	0.0400075	1.34917
9.33858	0.0850276	6.07165e-05	-0.908739	9.8396	27	0.835815	0.00949128	0.694385
7.87021	0.0749547	0.000105116	3.38659	14.4284	27	0.374742	0.00766951	0.244178
5.80623	0.0687525	0.000156279	1.56236	4.3244	27	-1.06902	0.0119991	-0.388652
8.59694	0.0737434	0.000155845	0.732132	0.473115	27	1.22259	0.0151593	0.466994
6.06324	0.0982328	0.000963492	-1.28241	2.47555	41	-3.76004	0.0450679	-0.309851
8.79376	0.0443165	5.26342e-06	0.0867827	-0.659486	35	4.36211	0.0436211	0.527342
9.27382	0.0377427	1.41178e-05	-0.103939	0.044437	35	5.49955	0.0549955	0.674531
10.0966	0.0337666	3.784e-05	-0.133657	-0.336212	35	6.71996	0.0671996	0.926804
11.7392	0.0328742	5.13319e-05	-0.321236	0.0783888	35	8.45176	0.0845176	1.43042
8.48399	0.000799869	7.36335e-05	-0.27761	0.137063	35	8.404	0.08404	0.432363
11.3847	0.0603622	0.000424806	-2.59677	14.2332	39	5.34845	0.0534845	1.32173
10.0467	0.0559913	0.000724333	-3.05309	17.3708	39	4.44755	0.0457228	0.911493
6.95605	0.0588447	4.23365e-05	1.93486	4.24606	17	1.07158	0.0117296	-0.0361092
6.3399	0.0483574	8.50001e-05	1.63324	3.27234	17	1.50416	0.0163935	-0.225024
4.94138	0.0483812	0.000159663	1.89033	5.32239	17	0.103269	0.00865102	-0.653816
8.5325	0.0734657	1.24471e-05	-0.386294	0.23556	25	1.18593	0.0118593	0.447239
8.12543	0.0732412	3.7037e-05	-0.780324	1.62925	25	0.801307	0.0083481	0.322428
4.74344	0.0484553	6.48046e-05	-1.80791	6.07725	25	-0.102083	0.00583838	-0.714506
5.40481	0.0551072	0.000116131	-2.56874	9.45221	25	-0.10591	0.00721549	-0.511726
6.37209	0.0536403	0.000189056	-2.72461	9.91427	25	1.00806	0.0107501	-0.215154
4.57407	0.0487583	0.000280397	1.92694	5.44032	16	-0.301762	0.0109872	-0.766436
5.77577	0.0524124	0.000179485	-0.288076	1.82603	42	0.534537	0.0105783	-0.397989
4.8999	0.0528463	0.000475768	-1.50085	4.45763	42	-0.384733	0.0155752	-0.666536
3.89963	0.068194	0.00074253	-1.24986	2.89097	42	-2.91978	0.0360066	-0.973224
5.67957	0.0647593	0.000137436	2.44716	9.03437	26	-0.79636	0.00942974	-0.427483
5.95373	0.0547714	5.52244e-05	-1.67922	7.36417	43	0.476585	0.00612329	-0.343426
8.79537	0.0500987	3.03772e-05	1.69464	5.57659	40	3.7855	0.037855	0.527834
10.6633	0.0714942	8.97163e-05	0.578216	2.3396	40	3.51385	0.0351385	1.10054
11.4742	0.0691913	0.000220436	-1.3792	8.21698	40	4.55504	0.0455504	1.34917
11.3847	0.0515434	0.000442349	-1.07557	1.3438	32	6.23034	0.0623034	1.32173
3.89963	0.0916614	0.000498638	-0.60254	-0.362066	34	-5.26651	0.0527892	-0.973224
6.55834	0.0413426	4.28482e-05	2.08345	4.57429	28	2.42408	0.0242408	-0.158048
7.72186	0.0502513	9.36509e-05	2.70629	12.6253	28	2.69673	0.0279713	0.198693
7.41381	0.0503253	9.67573e-05	0.722515	4.08055	28	2.38128	0.024226	0.104242
8.04936	0.0410833	0.000108209	-0.66373	4.15486	28	3.94103	0.0394103	0.299105
8.58821	0.0437801	0.000139922	-0.239069	2.22982	28	4.2102	0.042102	0.464319
11.3847	0.0740243	2.19274e-05	-0.895413	2.00735	30	3.98224	0.0398224	1.32173
10.0467	0.0680879	8.70142e-05	-0.558756	3.90843	30	3.23789	0.0323789	0.911493
9.33858	0.0703477	0.000263421	-0.811406	4.57629	30	2.30381	0.0248446	0.694385
7.87021	0.0594902	0.000462581	-1.83391	6.85703	30	1.92119	0.0218325	0.244178
8.88232	0.0687344	3.49288e-05	-1.67526	2.96893	35	2.00888	0.0200888	0.554495
5.95373	0.0611999	0.000160242	-0.98167	0.621425	35	-0.166266	0.0100133	-0.343426
5.77577	0.0703922	0.000283771	-0.441067	0.121305	35	-1.26345	0.0179938	-0.397989
4.8999	0.0737893	0.00040589	-0.828326	0.781349	35	-2.47903	0.027885	-0.666536
5.67957	0.0465116	0.00076527	-2.07633	6.0306	29	1.02841	0.0154664	-0.427483
7.426	0.036831	1.86944e-05	-0.66843	1.75819	36	3.7429	0.037429	0.10798
8.79537	0.0429201	8.11475e-05	0.638585	2.02795	36	4.50335	0.0450335	0.527834
10.6633	0.0619024	0.000175127	-0.347396	0.551348	36	4.47303	0.0447303	1.10054
11.4742	0.0612078	0.000306892	-0.836503	0.939391	36	5.35339	0.0535339	1.34917
4.86434	0.0314329	0.000176212	-1.94856	6.66932	56	1.72105	0.0174344	-0.677439
9.1986	0.069481	1.90085e-05	-0.38324	1.59154	87	2.2505	0.022505	0.651467
8.73296	0.0537614	5.71485e-05	-0.0497635	1.35643	87	3.35681	0.0335681	0.508699
8.21084	0.0436037	0.000105123	0.158712	2.2423	87	3.85047	0.0385047	0.348615
7.35526	0.040516	0.000187704	-0.899822	4.92121	87	3.30366	0.0333421	0.0862903
6.3095	0.0402846	0.000328838	-1.32483	4.78282	87	2.28104	0.0240166	-0.234346
8.21084	0.0529184	1.07358e-05	-1.95987	5.71273	59	2.919	0.02919	0.348615
7.35526	0.0475332	3.88932e-05	-1.98663	6.4251	59	2.60194	0.0260194	0.0862903
6.3095	0.042371	9.28874e-05	-1.77799	6.42958	59	2.0724	0.020724	-0.234346
6.3095	0.0563019	1.24072e-05	-0.297344	0.231862	57	0.679305	0.00679305	-0.234346
4.86434	0.0418219	4.28473e-05	-0.432932	0.444636	57	0.682145	0.00759899	-0.677439
4.55269	0.0328591	9.71171e-05	-0.578656	1.08648	57	1.26678	0.0133157	-0.772992
3.96601	0.0365069	0.000175886	-1.11772	3.05486	57	0.315315	0.00947048	-0.952872
6.03915	0.0460188	0.000313357	-0.829884	3.63624	57	1.43727	0.0174489	-0.317236
4.86434	0.0396826	1.25646e-05	-1.04089	2.34497	58	0.896082	0.00896082	-0.677439
4.55269	0.0312076	3.24037e-05	-0.404944	0.458631	58	1.43193	0.0143193	-0.772992
3.96601	0.0341029	9.1232e-05	-0.792981	1.13714	58	0.555718	0.00810423	-0.952872
6.03915	0.0432614	0.000193568	-1.14647	2.79875	58	1.71301	0.0177907	-0.317236
8.73296	0.0586115	1.73799e-05	-0.618443	0.843696	63	2.87181	0.0287181	0.508699
8.21084	0.0473675	4.27713e-05	-0.0532337	0.9047	63	3.47409	0.0347409	0.348615
7.35526	0.0430277	6.933e-05	-0.336497	2.109	63	3.05249	0.0305249	0.0862903
6.3095	0.041603	0.000168043	-2.21376	11.0351	63	2.1492	0.0216185	-0.234346
3.96601	0.0323251	1.72168e-05	-0.314008	0.751345	55	0.733492	0.00741504	-0.952872
6.03915	0.0396047	4.92598e-05	-0.973621	2.7011	55	2.07868	0.0207868	-0.317236
7.35526	0.0573652	3.32421e-05	1.34578	13.9578	59	1.61874	0.0166418	0.0862903
6.3095	0.0523334	0.000112154	2.8358	17.9407	59	1.07616	0.0124952	-0.234346
4.86434	0.0394845	0.000213627	1.66017	11.3631	59	0.915888	0.0124311	-0.677439
4.55269	0.0334972	0.000449378	2.01681	13.9631	59	1.20297	0.0167279	-0.772992
7.25698	0.0464748	0.000103616	-0.995506	4.48928	54	2.60951	0.0260951	0.0561582
7.49086	0.0466948	0.000143436	-2.04232	9.06104	54	2.82139	0.0282139	0.127867
8.2854	0.0581195	0.000232114	-2.23908	9.92908	53	2.47345	0.0250011	0.371475
4.55269	0.0304357	1.78547e-05	-0.576819	0.577666	49	1.50912	0.0150912	-0.772992
3.96601	0.0333413	6.70883e-05	-0.907189	1.54389	49	0.63188	0.00764637	-0.952872
6.03915	0.0416366	0.000148477	-1.5647	3.19161	49	1.87549	0.0188654	-0.317236
7.25698	0.04803	0.000265347	-2.18426	5.65074	49	2.45399	0.0245399	0.0561582
7.49086	0.0492845	0.000437244	-2.46378	6.73254	49	2.56241	0.0256241	0.127867
7.49086	0.0550534	3.57289e-05	-1.39546	3.35621	57	1.98553	0.0198553	0.127867
8.2854	0.0651667	6.70034e-05	-1.59728	5.30639	57	1.76873	0.0176873	0.371475
8.32679	0.0583165	0.000150611	-1.65671	7.32034	57	2.49514	0.0251857	0.384165
9.4666	0.0591231	0.000286914	-1.5284	7.52063	57	3.5543	0.0360825	0.733638
9.74504	0.0631513	0.00042702	-1.69169	7.85856	57	3.42992	0.0352203	0.819009
7.25698	0.047811	3.98068e-05	-1.32521	2.93786	54	2.47588	0.0247588	0.0561582
7.49086	0.0523714	9.74822e-05	-2.06187	6.78612	54	2.25373	0.0225373	0.127867
8.2854	0.0614742	0.000136898	-2.86363	12.1767	54	2.13797	0.0213797	0.371475
8.32679	0.0537044	0.000201362	-3.05092	14.7563	54	2.95634	0.0295634	0.384165
9.4666	0.0521117	0.000353378	-2.80028	10.8151	54	4.25543	0.0425543	0.733638
8.32679	0.0481631	0.00038209	-2.03998	4.81285	69	3.51048	0.0351048	0.384165
6.03915	0.0338401	1.31718e-05	0.0967279	0.407137	70	2.65514	0.0265514	-0.317236
7.25698	0.0462544	6.86827e-05	-1.28013	1.45817	70	2.63154	0.0263154	0.0561582
7.49086	0.0488661	0.00016054	-1.57658	2.73218	70	2.60426	0.0260426	0.127867
8.2854	0.0591382	0.000249971	-1.92394	4.20757	70	2.37158	0.0237735	0.371475
8.2854	0.0892909	0.000122792	-1.55064	3.70135	74	-0.643695	0.0109101	0.371475
8.32679	0.0829521	0.000252749	-2.04375	5.12143	74	0.0315811	0.00999713	0.384165
9.4666	0.0838604	0.00049622	-1.40244	5.80972	74	1.08056	0.0144421	0.733638
11.5571	0.10667	8.4179e-05	-0.182645	3.71782	45	0.890153	0.0108714	1.3746
9.41319	0.0876029	0.000168971	-0.576382	2.50124	45	0.652907	0.0105077	0.717263
8.8513	0.0721567	0.000293183	-0.338001	1.6214	45	1.63563	0.0194335	0.544983
8.25153	0.0605317	0.000496788	-0.409712	1.78643	45	2.19836	0.0256851	0.361092
7.04648	0.0537231	0.00083928	-1.30742	5.66298	45	1.67416	0.0230052	-0.00838427
9.74504	0.0881291	0.00083164	-0.840717	7.64176	73	0.932128	0.0157993	0.819009
11.4445	0.0966692	0.00146857	0.818047	12.8078	73	1.77763	0.0242413	1.34009
9.74504	0.0683692	1.97536e-05	-0.843724	4.71648	67	2.90812	0.0290812	0.819009
11.4445	0.0797457	5.66466e-05	-0.667063	4.5953	67	3.46998	0.0346998	1.34009
11.9924	0.0735391	9.68658e-05	-1.36949	6.23435	67	4.63847	0.0463847	1.50806
11.5891	0.0623878	0.000144935	-0.491807	8.17404	67	5.35033	0.0535033	1.38441
12.201	0.0628068	0.000241742	-0.582935	7.18742	67	5.92032	0.0592289	1.57202
9.4666	0.0563103	3.36138e-05	-1.39082	2.45802	66	3.83557	0.0383557	0.733638
9.74504	0.0627379	7.79774e-05	-1.37517	2.40967	66	3.47126	0.0347126	0.819009
11.4445	0.0728911	0.000128133	-1.6834	3.72954	66	4.15544	0.0415544	1.34009
11.9924	0.0669512	0.00017702	-1.58189	4.24855	66	5.29726	0.0529726	1.50806
8.25153	0.0435734	0.000241814	2.90588	12.6474	61	3.8942	0.040521	0.361092
3.60679	0.055079	0.000347575	-0.627327	0.821924	57	-1.9011	0.0233428	-1.06301
12.201	0.0897991	2.76144e-05	1.18095	2.15898	62	3.22109	0.0322109	1.57202
11.5571	0.080718	6.46314e-05	0.984367	1.28301	62	3.48532	0.0348532	1.3746
9.41319	0.0653516	0.000104661	1.31142	2.07589	62	2.87803	0.0289735	0.717263
8.8513	0.0548336	0.000195787	2.1868	5.81407	62	3.36793	0.034961	0.544983
11.4445	0.0854854	3.60288e-05	-1.95917	6.26765	62	2.89601	0.0289601	1.34009
11.9924	0.0803177	8.15689e-05	-1.11789	6.32485	62	3.96062	0.0396062	1.50806
11.5891	0.0704211	0.000122399	-1.23175	9.18909	62	4.547	0.04547	1.38441
12.201	0.0716328	0.000183478	-1.44143	9.6148	62	5.03772	0.0503772	1.57202
8.8513	0.062891	2.88439e-05	-0.0260047	0.246317	61	2.5622	0.025622	0.544983
8.25153	0.0530021	6.54565e-05	0.579877	1.32097	61	2.95132	0.0295132	0.361092
7.04648	0.0500774	0.00010137	0.639814	2.11476	61	2.03873	0.021051	-0.00838427
4.98594	0.0594617	0.000182494	-0.259111	1.70311	61	-0.960225	0.0128523	-0.640154
11.5891	0.0543222	0.000319927	-1.58298	3.46786	63	6.15689	0.0615689	1.38441
9.41319	0.0758767	2.10169e-05	-0.946822	2.96782	57	1.82553	0.0182553	0.717263
8.8513	0.0593951	8.21121e-05	-0.532102	3.52789	57	2.91178	0.0291178	0.544983
8.25153	0.0464832	0.000142061	0.196867	3.49593	57	3.60322	0.0362582	0.361092
7.04648	0.0389542	0.000253012	-0.431994	2.48256	57	3.15106	0.0320892	-0.00838427
4.98594	0.0430926	0.000425152	-0.919134	2.23303	57	0.676681	0.0147925	-0.640154
11.5571	0.0610223	0.000254006	-1.35218	7.44669	61	5.45488	0.0545488	1.3746
8.32679	0.0612493	3.39035e-05	-1.78533	8.09729	76	2.20185	0.0220185	0.384165
9.4666	0.0620653	7.61783e-05	-2.46559	8.30564	76	3.26007	0.0326007	0.733638
9.74504	0.0666965	0.000158905	-2.50592	10.5309	76	3.07539	0.0307539	0.819009
11.4445	0.0759798	0.000277557	-2.36634	10.4764	76	3.84657	0.0386668	1.34009
11.9924	0.0697707	0.000457837	-1.91353	8.8652	76	5.01531	0.050499	1.50806
11.9924	0.0805651	2.09735e-05	-1.54222	8.32318	63	3.93588	0.0393588	1.50806
11.5891	0.0718815	7.62239e-05	-1.26725	12.9417	63	4.40096	0.0440096	1.38441
12.201	0.0737982	0.000165217	-0.12801	16.8344	63	4.82118	0.0486488	1.57202
11.5571	0.0643735	0.000267222	0.0373609	18.231	63	5.11977	0.0521534	1.3746
9.41319	0.0496104	0.000352495	-0.432334	18.2959	63	4.45215	0.0459656	0.717263
3.60679	0.063652	0.000255196	-0.661109	0.737553	48	-2.7584	0.0290658	-1.06301
8.25153	0.0567328	2.51039e-05	-0.224876	-0.904626	49	2.57825	0.0257825	0.361092
7.04648	0.0549521	6.8608e-05	-0.240799	-0.0957323	49	1.55127	0.0155432	-0.00838427
4.98594	0.0648991	0.000152522	-0.47658	0.588356	49	-1.50397	0.0168996	-0.640154
7.04648	0.0588595	2.72644e-05	-0.293687	-0.32511	54	1.16053	0.0116053	-0.00838427
4.98594	0.0682465	0.000104025	-0.600865	0.51828	54	-1.8387	0.0188309	-0.640154
3.60679	0.0668728	0.000222316	-0.894666	1.02994	54	-3.08049	0.0316294	-1.06301
6.10655	0.0686324	0.000353054	-0.879872	0.967181	54	-0.756693	0.0172486	-0.296572
6.10655	0.0664826	0.00037536	-0.669909	0.555998	47	-0.541712	0.0160102	-0.296572
11.5891	0.0757351	1.77263e-05	-1.84735	5.06345	61	4.0156	0.040156	1.38441
12.201	0.0788048	2.44591e-05	-0.454549	0.851918	61	4.32052	0.0432052	1.57202
11.5571	0.0690559	3.3968e-05	0.318206	1.83286	61	4.65153	0.0465153	1.3746
9.41319	0.0537978	6.59689e-05	0.735823	5.60373	61	4.03341	0.0403341	0.717263
8.8513	0.0432472	0.000146812	-0.291143	8.05422	61	4.52658	0.0452787	0.544983
11.1799	0.0942419	1.03259e-05	-0.168081	-0.217238	42	1.75573	0.0175573	1.25895
11.1236	0.0760274	3.25627e-05	-0.711389	0.913232	42	3.52085	0.0352085	1.24168
12.0232	0.0772897	8.4199e-05	-1.02929	1.92642	42	4.29426	0.0429426	1.51751
12.5032	0.0739427	0.000120031	-1.14284	2.67665	42	5.10891	0.0510891	1.66467
13.6836	0.0847437	0.000167695	-1.22135	3.19363	42	5.20921	0.0520921	2.02658
3.60679	0.0390314	0.000122094	-1.49534	3.71648	44	-0.29635	0.00845681	-1.06301
6.10655	0.0336272	0.000348739	-2.10772	6.14966	44	2.74382	0.0274382	-0.296572
10.1681	0.047253	0.00045635	-1.53398	2.30122	44	5.44277	0.0544277	0.948711
13.8881	0.0826842	0.000669883	-1.62714	2.29423	44	5.61968	0.0561968	2.08929
4.98594	0.0615057	4.83129e-05	-0.79309	3.16903	53	-1.16462	0.0122995	-0.640154
3.60679	0.0535625	0.000231792	-3.51454	18.6873	53	-1.74946	0.0208004	-1.06301
6.10655	0.0540962	0.000328192	-3.15421	16.2004	53	0.696921	0.0112251	-0.296572
10.1681	0.0674647	0.000414079	-2.35506	11.0242	53	3.4216	0.0342847	0.948711
13.8881	0.103518	0.000575428	-1.42904	5.67097	53	3.53627	0.0362083	2.08929
16.7155	0.0979911	0.00108205	-1.39849	1.2671	43	6.91639	0.0691639	2.95619
14.1474	0.107694	3.1264e-05	-1.82443	7.64484	48	3.37801	0.0337801	2.1688
11.1429	0.0843742	6.40012e-05	-0.678541	3.31178	48	2.70547	0.0270547	1.2476
10.9014	0.0856973	0.000110807	-1.65177	5.41816	48	2.33171	0.0233171	1.17357
11.7155	0.0773436	0.000180399	-1.64339	4.71227	48	3.98112	0.0398112	1.42316
11.7915	0.0809523	0.000250163	-1.56846	3.94727	48	3.69631	0.0369631	1.44648
5.77577	0.0919928	0.000420019	-1.57639	2.30423	32	-3.42351	0.0375803	-0.397989
10.9014	0.0864835	4.76487e-05	1.84413	5.74492	36	2.25309	0.0227199	1.17357
11.7155	0.0769742	8.07883e-05	-0.130621	1.7651	36	4.01806	0.0401806	1.42316
11.7915	0.0816388	0.000160997	-0.191683	1.92133	36	3.62767	0.0362767	1.44648
12.3878	0.0849458	0.00023516	-0.00530418	1.19214	36	3.89318	0.0389318	1.62928
11.1799	0.0855571	0.000289607	-0.517238	0.17033	36	2.62421	0.0268371	1.25895
12.5032	0.0824725	0.000315967	-0.45155	1.10055	36	4.25593	0.0425593	1.66467
14.1714	0.112085	9.5361e-05	-2.6179	9.46833	34	2.96286	0.0296286	2.17614
14.0921	0.113195	0.000118616	-1.61719	3.56163	34	2.77265	0.0277265	2.15185
8.88232	0.0812208	0.000152562	-1.18706	2.70454	34	0.760238	0.0104541	0.554495
5.95373	0.0809354	0.000262932	-1.2225	2.20508	34	-2.13981	0.024609	-0.343426
12.3878	0.0977904	2.58697e-05	0.0470223	1.80658	37	2.60872	0.0260872	1.62928
11.1799	0.102492	0.000138932	1.50437	5.54596	37	0.930755	0.0124498	1.25895
11.1236	0.0838286	0.000149118	0.657866	5.12833	37	2.74073	0.0283646	1.24168
12.0232	0.0863414	0.000281028	0.237071	2.05073	37	3.38909	0.0348468	1.51751
13.8881	0.0866237	4.77693e-05	1.54613	7.20466	44	5.22574	0.0522574	2.08929
16.7155	0.105176	9.86752e-05	-0.985878	0.498928	44	6.19791	0.0619791	2.95619
14.1474	0.0871854	0.000228146	-0.381785	0.1752	44	5.42887	0.0542887	2.1688
11.1429	0.0619062	0.000328863	-0.951951	0.525052	44	4.95227	0.0495227	1.2476
10.9014	0.0614591	0.000531718	-1.01439	0.788045	44	4.75553	0.0475553	1.17357
11.6296	0.0476898	0.000540766	-1.5402	7.6162	36	6.86063	0.0686063	1.39683
12.1613	0.0532412	3.89266e-05	-0.15417	-0.0197525	31	6.83713	0.0683713	1.55983
14.1714	0.0799561	0.00017784	0.0261673	1.1333	31	6.17574	0.0617574	2.17614
14.0921	0.0839609	0.000311853	-1.00498	1.37796	31	5.69605	0.0569605	2.15185
8.88232	0.052182	0.000411108	-1.38053	1.53595	31	3.66413	0.0366413	0.554495
5.95373	0.0513997	0.000553506	-1.58639	2.18072	31	0.813755	0.0151602	-0.343426
8.00753	0.0462997	0.000167069	1.55288	2.23684	31	3.37755	0.0338025	0.286278
11.6296	0.0408539	0.000305046	0.924188	2.30376	31	7.54422	0.0754422	1.39683
12.1613	0.043053	0.00036994	1.48842	3.3981	31	7.85595	0.0785595	1.55983
11.2421	0.0749222	3.66212e-05	-0.0913166	0.756887	32	3.74983	0.0374983	1.278
8.43073	0.0600722	0.000100279	1.06012	1.05509	32	2.42351	0.0242512	0.416035
12.0516	0.0915598	2.01393e-05	-0.242792	-0.71141	33	2.89563	0.0289563	1.52622
11.6949	0.0826069	6.19298e-05	-0.161413	-0.524513	33	3.43423	0.0343423	1.41685
11.082	0.0662259	0.000148855	0.374635	-0.48875	33	4.45938	0.0445938	1.22892
11.2421	0.0593488	0.000304186	0.849085	0.731509	33	5.30718	0.0530718	1.278
8.43073	0.0524938	0.000443475	0.833566	1.1271	33	3.18135	0.0346521	0.416035
11.1429	0.0909646	3.64986e-05	-0.917628	3.04671	36	2.04643	0.0204643	1.2476
10.9014	0.0925158	8.07022e-05	-0.204984	1.56484	36	1.64986	0.0169454	1.17357
11.7155	0.0842963	0.000115646	-0.593807	1.68233	36	3.28585	0.0328585	1.42316
11.7915	0.0887713	0.000187405	-0.777123	1.91514	36	2.91442	0.0292319	1.44648
12.3878	0.0914276	0.000291413	-1.09038	1.75961	36	3.245	0.03245	1.62928
11.7915	0.0812569	1.6398e-05	-0.999238	1.05027	40	3.66585	0.0366585	1.44648
12.3878	0.0883615	6.99472e-05	-0.793928	1.54941	40	3.55162	0.0355162	1.62928
11.1799	0.0916179	0.000127748	-0.897919	1.36492	40	2.01813	0.0203794	1.25895
11.1236	0.0741172	0.000172307	-1.06907	1.80975	40	3.71188	0.0371188	1.24168
12.0232	0.0757992	0.000297858	-1.61235	3.48173	40	4.44331	0.0444331	1.51751
10.1681	0.032159	8.95194e-05	-0.0763662	1.57426	39	6.95217	0.0695217	0.948711
13.8881	0.0692553	0.000237712	-0.249453	2.23723	39	6.96257	0.0696257	2.08929
16.7155	0.0887508	0.000334407	-1.36504	3.1753	39	7.84042	0.0784042	2.95619
14.1474	0.0715203	0.000476259	-1.5377	3.44348	39	6.99539	0.0699539	2.1688
11.1429	0.0498608	0.000617076	-1.46625	2.85859	39	6.15681	0.0615681	1.2476
11.082	0.0713011	5.75209e-05	0.73582	3.09958	37	3.95185	0.0395185	1.22892
11.2421	0.0614454	0.000129564	0.855659	1.17544	37	5.09751	0.0509751	1.278
8.43073	0.0505723	0.000274685	-0.3006	2.66014	37	3.3735	0.0342042	0.416035
8.00753	0.0471094	0.000351711	-0.959796	6.29258	37	3.29659	0.0338021	0.286278
14.0921	0.124748	6.70897e-05	1.56902	7.69029	40	1.61731	0.0171022	2.15185
8.88232	0.0873368	8.02529e-05	-0.0169247	1.05016	40	0.148647	0.00667542	0.554495
5.95373	0.0856534	0.000150708	-1.04651	2.50885	40	-2.61161	0.0270058	-0.343426
4.8999	0.0996861	0.000493485	-1.80767	3.21183	40	-5.06871	0.0519053	-0.666536
5.77577	0.0963341	0.000224611	-2.04127	5.7782	39	-3.85763	0.0397298	-0.397989
6.10655	0.0173607	0.000108995	-0.819712	2.02348	47	4.37047	0.0437047	-0.296572
10.1681	0.0289648	0.000267912	-0.516736	0.788225	47	7.27159	0.0727159	0.948711
13.8881	0.0648642	0.000497064	-0.438637	0.812471	47	7.40168	0.0740168	2.08929
16.7155	0.0818794	0.000757803	-1.029	2.68469	47	8.52756	0.0852756	2.95619
14.1474	0.0639718	0.000978512	-1.43047	4.45936	47	7.75023	0.0775023	2.1688
16.7155	0.127203	2.30609e-05	-0.917049	1.8008	45	3.99516	0.0399516	2.95619
14.1474	0.108826	7.32572e-05	-0.268451	0.647109	45	3.26479	0.0326479	2.1688
11.1429	0.0856429	0.000161296	0.631728	3.50292	45	2.57861	0.0267042	1.2476
10.9014	0.0871332	0.000292911	0.629392	3.52882	45	2.18813	0.0241773	1.17357
11.7155	0.0784751	0.000453576	0.640809	3.3052	45	3.86797	0.0404065	1.42316
11.7155	0.0682024	4.67057e-05	-1.21427	1.89062	39	4.89524	0.0489524	1.42316
11.7915	0.0754473	0.000153734	-1.64776	3.88816	39	4.24681	0.0424681	1.44648
12.3878	0.079856	0.000305868	-1.98778	5.75777	39	4.40216	0.0440216	1.62928
11.1799	0.0810714	0.00048763	-2.17057	7.43344	39	3.07277	0.0307878	1.25895
11.1236	0.0613656	0.00066244	-2.3207	8.27863	39	4.98704	0.0498704	1.24168
12.0232	0.0773063	5.37622e-05	-0.7874	0.0546941	36	4.2926	0.042926	1.51751
12.5032	0.0748393	8.82754e-05	-0.719015	0.438382	36	5.01925	0.0501925	1.66467
13.6836	0.0864959	0.000168561	-0.844337	0.492445	36	5.03398	0.0503398	2.02658
12.0516	0.0648483	0.000297873	-1.13804	0.725583	36	5.56679	0.0556679	1.52622
11.6949	0.0547019	0.000471249	-1.3262	1.12064	36	6.22473	0.0622473	1.41685
8.00753	0.0491062	0.000348408	0.154523	0.750391	32	3.09691	0.032119	0.286278
11.1236	0.0788986	2.38233e-05	0.148114	1.24852	26	3.23373	0.0323373	1.24168
12.0232	0.0805372	5.82154e-05	-1.1014	2.12033	26	3.96951	0.0396951	1.51751
12.5032	0.0764181	0.000113622	-1.25104	2.87937	26	4.86137	0.0486137	1.66467
13.6836	0.0874952	0.000169855	-0.681328	0.336982	26	4.93405	0.0493405	2.02658
12.0516	0.0670304	0.000253201	-0.369266	-0.122598	26	5.34858	0.0534858	1.52622
12.5032	0.0859498	2.57664e-05	2.09668	6.39098	25	3.9082	0.039082	1.66467
13.6836	0.0979377	9.39139e-05	1.06092	3.89961	25	3.88981	0.0388981	2.02658
12.0516	0.0766816	0.000142221	-0.211515	-0.732128	25	4.38346	0.0438346	1.52622
11.6949	0.0661996	0.000267283	-0.512807	-0.252002	25	5.07496	0.0507496	1.41685
11.082	0.0538809	0.000426653	-0.360903	0.426836	25	5.69387	0.0569387	1.22892
11.6949	0.0847723	2.51938e-05	0.0259131	-0.0222677	33	3.21769	0.0321769	1.41685
11.082	0.0704613	6.31572e-05	0.50895	-0.559445	33	4.03584	0.0403584	1.22892
11.2421	0.0632677	0.000157122	1.21101	1.59864	33	4.91528	0.0491528	1.278
8.43073	0.0555017	0.000236929	0.923786	1.50981	33	2.88056	0.0300244	0.416035
14.0921	0.0712903	0.00110606	-0.710615	3.6762	28	6.96311	0.0706266	2.15185
13.6836	0.103283	6.55323e-05	0.0297828	3.3684	30	3.35524	0.0335524	2.02658
12.0516	0.082896	0.000168595	0.793434	2.85023	30	3.76202	0.0378384	1.52622
11.6949	0.0727819	0.00034378	0.233842	0.927919	30	4.41673	0.0444943	1.41685
11.082	0.0589681	0.000436613	-0.248466	0.372767	30	5.18515	0.0518515	1.22892
11.2421	0.0531574	0.000495884	-0.286158	1.22102	30	5.92632	0.0592632	1.278
8.00753	0.0658294	9.67647e-05	-0.704322	4.12411	29	1.42459	0.0150533	0.286278
11.6296	0.050532	0.000326806	-0.94572	3.088	29	6.57641	0.0657641	1.39683
12.1613	0.043896	0.000550947	-1.82524	8.00067	29	7.77165	0.0777165	1.55983
14.1714	0.0672109	0.000796898	-2.16736	7.85272	29	7.45027	0.0745027	2.17614
14.1714	0.0794134	0.00134467	-1.08991	4.22556	24	6.23002	0.0630267	2.17614
11.6296	0.0392257	4.67483e-05	1.1066	2.33137	23	7.70704	0.0770704	1.39683
12.1613	0.0305709	0.000129533	0.299338	0.970014	23	9.10416	0.0910416	1.55983
14.1714	0.0554428	0.000257719	-0.578813	0.396339	23	8.62708	0.0862708	2.17614
14.0921	0.0577185	0.000484501	-0.642122	0.178203	23	8.32029	0.0832029	2.15185
8.88232	0.0272124	0.000646598	-0.74765	0.319393	23	6.16109	0.0616109	0.554495
8.43073	0.0776899	0.000276108	-1.40714	6.92345	26	0.661739	0.0105244	0.416035
8.00753	0.0658261	0.000470674	-1.0325	2.58279	26	1.42492	0.0192991	0.286278
11.6296	0.0549437	0.000927171	-1.76851	5.97132	26	6.13524	0.0613524	1.39683
12.1613	0.051218	0.0011466	-1.19857	4.27804	26	7.03945	0.0703945	1.55983
